# Supplementary material for: Transcriptomic Analyses during the Transition from Biomass Production to Lipid Accumulation in the Oleaginous Yeast Yarrowia lipolytica
Source: PLoS One. 2011 Nov 22;6(11):e27966. doi: 10.1371/journal.pone.0027966 (PMC3222671; doi:10.1371/journal.pone.0027966)
Supplement: Table S2 — Description of the 569 genes identified as differentially expressed during the transition to lipid accumulation. (XLS) [file pone.0027966.s002.xls]

## Sheet: Sheet1
Supplementary table S2 : Description of the 569 genes identified as differentally expressed during the transition to lipid accumulation.
Cluster	Labela	Descriptiona	Molecular Function (Go Slim)	Biological Process (Go Slim)	Cellular Compartment (Go Slim)	FC_AvsB	FC_BvsC	FC_AvsC
1a	YALI0A00352g	highly similar to sp|P32324 Saccharomyces cerevisiae YOR133w EFT1 translation elongation factor eEF2, start by similarity	GO:0045182	GO:0006412	GO:0005737, GO:0005840, GO:0005840	0.46842098	1.239864	0.58077836
1a	YALI0A10725g	similar to sp|P26786 Saccharomyces cerevisiae 40S ribosomal protein S7-A (RP30), start by similarity	GO:0005198	GO:0042254, GO:0006412	GO:0005737, GO:0005840, GO:0005634, GO:0005730	0.4298833	1.2318468	0.5295504
1a	YALI0A18205g	similar to sp|P32905 Saccharomyces cerevisiae YGR214w NAB1A 40S ribosomal protein p40 homolog A, start by similarity	GO:0005198	GO:0016070, GO:0042254, GO:0006412, GO:0006810, GO:0006996	GO:0005737, GO:0005840, GO:0005840	0.35870823	1.2135227	0.43530056
1a	YALI0A20746g	highly similar to sp|P32827 Saccharomyces cerevisiae 40S ribosomal protein S23 (S28) (YS14) (RP37), start by similarity	GO:0005198	GO:0016070, GO:0042254, GO:0006412, GO:0006259, GO:0006996	GO:0005737, GO:0005840, GO:0005840	0.38664708	1.405515	0.54343826
1a	YALI0B04224g	highly similar to sp|P02405 Saccharomyces cerevisiae YNL162w RPL41A ribosomal protein L36a.e, hypothetical start	GO:0005198	GO:0006412	GO:0005737, GO:0005840, GO:0005840	0.37621924	1.4088615	0.53004086
1a	YALI0B08184g	highly similar to tr|Q8NJN1 Aspergillus niger and to to sp|P08536 Saccharomyces cerevisiae YJR010w MET3, ATP sulfurylase, start by similarity	GO:0016779, GO:0016740	GO:0006519	GO:0005737, GO:0005739, GO:0005739	0.2895665	1.5395391	0.44579893
1a	YALI0B08748g	highly similar to sp|P41057 Saccharomyces cerevisiae YLR388w YS29A ribosomal protein S29, start by similarity	GO:0005198	GO:0006412	GO:0005737, GO:0005840, GO:0005840	0.44764757	1.1077648	0.49588826
1a	YALI0B12562g	similar to sp|P36008 Saccharomyces cerevisiae YKL081w TEF4 translation elongation factor eEF1, gamma chain, hypothetical start	GO:0008289, GO:0005515, GO:0030528	GO:0006412, GO:0016070, GO:0006350, GO:0042254	GO:0005737, GO:0005739, GO:0005840, GO:0005634	0.25593272	1.4171697	0.36270007
1a	YALI0B14146g	highly similar to sp|P05317 Saccharomyces cerevisiae YLR340w RPLA0 acidic ribosomal protein L10.e singleton, start by similarity	GO:0003723, GO:0005198	GO:0042254, GO:0006412, GO:0006996	GO:0005737, GO:0005840, GO:0005840	0.17971258	1.7190075	0.3089273
1a	YALI0B20922g	highly similar to sp|P47943 Schizosaccharomyces pombe Eukaryotic initiation factor 4A (eIF-4A) (eIF4A), start by similarity	GO:0016787, GO:0045182, GO:0004386	GO:0006259, GO:0006996, GO:0006412	GO:0005737, GO:0005840	0.42482948	1.446341	0.61444837
1a	YALI0B21076g	highly similar to sp|P02406 Saccharomyces cerevisiae YGL103w CYH2 60S large subunit ribosomal protein L27a, hypothetical start	GO:0003723, GO:0005198	GO:0006412	GO:0005737, GO:0005634, GO:0005840, GO:0005840	0.299472	1.3135829	0.3933813
1a	YALI0C05148g	highly similar to sp|Q10421 Schizosaccharomyces pombe 40S ribosomal protein S28 (S33), hypothetical start	GO:0005198	GO:0006259, GO:0006996, GO:0006412	GO:0005737, GO:0005840	0.36094105	1.1673303	0.4213374
1a	YALI0C06820g	highly similar to sp|P49626 Saccharomyces cerevisiae 60S ribosomal protein L4-B (L2B) (RP2), start by similarity	GO:0005198	GO:0006412	GO:0005737, GO:0005840, GO:0005840	0.2786609	1.3405074	0.373547
1a	YALI0C09141g	sp|O59949 Yarrowia lipolytica Elongation factor 1-alpha (EF-1-alpha), identified start	GO:0045182	GO:0006810, GO:0006412	GO:0005737, GO:0005840, GO:0005739	0.23348607	1.4759996	0.34462532
1a	YALI0C11473g	highly similar to sp|P46784 Saccharomyces cerevisiae 40S ribosomal protein S10-B or sp|Q08745 Saccharomyces cerevisiae 40S ribosomal protein S10-A, hypothetical start	GO:0005198	GO:0042254, GO:0006412, GO:0006810	GO:0005737, GO:0005840, GO:0005840	0.1932815	1.439285	0.27818716
1a	YALI0C21560g	highly similar to sp|P14126 Saccharomyces cerevisiae YOR063w TCM1 60S large subunit ribosomal protein L3.e, start by similarity	GO:0005198	GO:0042254, GO:0006412, GO:0006996	GO:0005737, GO:0005840, GO:0005840	0.33978954	1.4080982	0.47845703
1a	YALI0C24420g	similar to sp|P29547 Saccharomyces cerevisiae YPL048w CAM1 translation elongation factor eEF1 gamma homologue, start by similarity	GO:0008289, GO:0005515, GO:0030528	GO:0016070, GO:0042254, GO:0006350	GO:0005634	0.29098228	1.6615529	0.48348245
1a	YALI0D03135g	highly similar to sp|P06168 Saccharomyces cerevisiae YLR355c ILV5 ketol-acid reducto-isomerase, start by similarity	GO:0016491	GO:0006519, GO:0007005, GO:0006996	GO:0005737, GO:0005739, GO:0005739	0.4279432	1.0499029	0.4492988
1a	YALI0D05731g	highly similar to sp|P0C0W1Saccharomyces cerevisiae YJL190c RPS22A and highly similar to sp|Q3E7Y3 Saccharomyces cerevisiae YLR367W RPS22B Ribosomal Protein of the Small subunit, start by similarity	GO:0005198	GO:0006412, GO:0006259, GO:0006996	GO:0005737, GO:0005840, GO:0005840	0.082274474	1.4379439	0.11830608
1a	YALI0D05753g	highly similar to wi|NCU07830.1 Neurospora crassa NCU07830.1 40S ribosomal protein S14 (CRP2), start by similarity	GO:0003723, GO:0005198	GO:0016070, GO:0006996, GO:0042254, GO:0006259, GO:0006412	GO:0005737, GO:0005840, GO:0005730, GO:0005634	0.4437542	1.053719	0.46759224
1a	YALI0D08184g	highly similar to sp|P22202 Saccharomyces cerevisiae YER103w SSA4 heat shock protein of HSP70 family, cytosolic, start by similarity	GO:0016787, GO:0005515	GO:0006457, GO:0006950, GO:0006810, GO:0006996, GO:0006412	GO:0005737, GO:0005634, GO:0005773, GO:0005618, GO:0016020, GO:0005739	0.18450433	1.7146536	0.31636098
1a	YALI0D10263g	highly similar to sp|P04451 Saccharomyces cerevisiae YER117w RPL23B ribosomal protein L23.e, start by similarity	GO:0005198	GO:0006412, GO:0042221	GO:0005737, GO:0005840, GO:0005840	0.25123402	1.4015716	0.3521225
1a	YALI0D12903g	sp|O59950 Yarrowia lipolytica 40S ribosomal protein S4 (S7), identified start	GO:0005198	GO:0006996, GO:0016070, GO:0042254, GO:0006259, GO:0006412	GO:0005737, GO:0005840	0.35862136	1.1977899	0.42955303
1a	YALI0D13728g	similar to sp|P26782 Saccharomyces cerevisiae YIL069c RP50B 40S small subunit ribosomal protein S24.e, start by similarity	GO:0005198	GO:0016070, GO:0042254, GO:0006412	GO:0005737, GO:0005840, GO:0005840	0.40039596	1.0247977	0.41032484
1a	YALI0D20614g	highly similar to tr|Q8ISP0 Branchiostoma belcheri Ribosomal protein S18, start by similarity	GO:0005198	GO:0006259, GO:0006996, GO:0006412	GO:0005737, GO:0005840, GO:0005739	0.24414931	1.3309225	0.32494384
1a	YALI0D24387g	highly similar to sp|P54780 Saccharomyces cerevisiae 60S ribosomal protein L15-B (YL10) (L13) (RP15R) (YP18), start by similarity	GO:0003723, GO:0005198	GO:0006412	GO:0005737, GO:0005840, GO:0005840	0.21687964	1.473605	0.31959495
1a	YALI0E01452g	highly similar to sp|P49166 Saccharomyces cerevisiae YLR185w RPL37A ribosomal protein L37.e or sp|P51402 Saccharomyces cerevisiae YDR500c RPL35B ribosomal protein L.37.e, start by similarity	GO:0005198	GO:0006412	GO:0005737, GO:0005840, GO:0005840	0.41231436	1.1733724	0.4837983
1a	YALI0E14465g	similar to sp|P25443 Saccharomyces cerevisiae YGL123w SUP44 40S small subunit ribosomal protein, start by similarity	GO:0003723, GO:0005198	GO:0042254, GO:0006412, GO:0006810	GO:0005737, GO:0005840, GO:0005634, GO:0005730	0.42887467	1.1064067	0.47450984
1a	YALI0E19701g	highly similar to sp|P39938 Saccharomyces cerevisiae YGL189c RPS26A 40S small subunit ribosomal protein S26e.c7 or sp|P39939 Saccharomyces cerevisiae YER131w RPS26B 40S small subunit ribosomal protein S26e-c5, start by similarity	GO:0005198	GO:0042254, GO:0006412, GO:0006810	GO:0005737, GO:0005840, GO:0005840	0.31502476	1.371011	0.43190244
1a	YALI0E20581g	similar to sp|P38701 Saccharomyces cerevisiae YHL015w URP2 ribosomal protein, hypothetical start	GO:0005198	GO:0016070, GO:0042254, GO:0006412	GO:0005737, GO:0005840, GO:0005840	0.40436292	1.174384	0.47487736
1a	YALI0E22352g	highly similar to sp|P26321 Saccharomyces cerevisiae YPL131w RPL1 60S large subunit ribosomal protein L5.e, start by similarity	GO:0003723, GO:0005198	GO:0042254, GO:0006412, GO:0006996	GO:0005737, GO:0005840, GO:0005840	0.43679923	1.2231067	0.5342521
1a	YALI0E27830g	similar to sp|Q02326 Saccharomyces cerevisiae YML073c YL16A 60S large subunit ribosomal protein, hypothetical start	GO:0003723, GO:0005198	GO:0042254, GO:0006412, GO:0006996	GO:0005737, GO:0005840, GO:0005840	0.38665774	1.1821783	0.4570984
1a	YALI0E30371g	weakly similar to sp|P40033 Saccharomyces cerevisiae YER050c RSM18 component of the mitochondrial ribosomal small subunit singleton, hypothetical start	GO:0005198	GO:0007005, GO:0006412	GO:0005737, GO:0005739, GO:0005840, GO:0005739	0.3605905	1.2797581	0.46146864
1a	YALI0E31911g	highly similar to sp|P53030 Saccharomyces cerevisiae YPL220w SSM1A ribosomal protein P2.43.f2.1, hypothetical start	GO:0005198	GO:0006412, GO:0006259, GO:0006996	GO:0005737, GO:0005840, GO:0005840	0.1651637	1.3941817	0.2302682
1a	YALI0E31955g	highly similar to sp|P41056 Saccharomyces cerevisiae YOR234c RPL37B ribosomal protein L35a.e.c15 P2.57.f2.1 [INTRON], start by similarity	GO:0005198	GO:0006412	GO:0005737, GO:0005840	0.37810406	1.1002027	0.41599113
1a	YALI0E32208g	similar to sp|P05749 Saccharomyces cerevisiae 60S ribosomal protein L22-A (YL31) (RP4), start by similarity	GO:0005198	GO:0006412	GO:0005737, GO:0005840, GO:0005840	0.34493566	1.0544385	0.3637134
1a	YALI0E32989g	no similarity, hypothetical start	NA	NA	NA	0.38927278	1.4385871	0.5600028
1a	YALI0F06160g	highly similar to sp|P48589 Saccharomyces cerevisiae YOR369c, start by similarity	GO:0005198	GO:0006412	GO:0005737, GO:0005840, GO:0005840	0.25597936	1.086917	0.2782283
1a	YALI0F09669g	highly similar to sp|P32471 Saccharomyces cerevisiae YAL003w EFB1 translation elongation factor eEF1beta, start by similarity	GO:0030234, GO:0045182	GO:0006412	GO:0005737, GO:0005840, GO:0005840	0.26706707	1.5206192	0.40610728
1a	YALI0F14465g	highly similar to sp|P14127 Saccharomyces cerevisiae YDR447c RP51B ribosomal protein S17.e.B or sp|P02407 Saccharomyces cerevisiae YML024w RP51A ribosomal protein S17.e.A, start by similarity	GO:0005198	GO:0042254, GO:0006412, GO:0006259, GO:0006996	GO:0005737, GO:0005840, GO:0005840	0.34189862	1.334603	0.4562989
1a	YALI0F14663g	highly similar to sp|Q12087 Saccharomyces cerevisiae YOR182c RPS30B ribosomal protein S30, start by similarity	GO:0005198	GO:0006412, GO:0006259, GO:0006996	GO:0005737, GO:0005840, GO:0005840	0.359275	1.3189498	0.47386572
1a	YALI0F18766g	highly similar to sp|P02365 Saccharomyces cerevisiae YPL090c RPS10B ribosomal protein S6.e and sp|P02365 Saccharomyces cerevisiae YBR181c RPS101 ribosomal protein S6.e, start by similarity	GO:0005198	GO:0016070, GO:0042254, GO:0006412	GO:0005737, GO:0005840, GO:0005634, GO:0005730	0.3257355	1.0814465	0.35226554
1a	YALI0F24959g	similar to sp|P05754 Saccharomyces cerevisiae YER102w RPS8B ribosomal protein S8B or sp|P05754 Saccharomyces cerevisiae YBL072c RPS8A ribosomal protein S8A, start by similarity	GO:0005198	GO:0016070, GO:0042254, GO:0006412	GO:0005737, GO:0005840, GO:0005840	0.32719213	1.5359749	0.5025589
1b	YALI0A00132g	highly similar to sp|P40150 Saccharomyces cerevisiae YNL209w SSB2 heat shock protein of HSP70 family, cytosolic, start by similarity	GO:0016787, GO:0005515	GO:0006457, GO:0006412	GO:0005737, GO:0005624	0.5634455	1.2036773	0.67820656
1b	YALI0A07733g	similar to tr|Q8WZH4 Neurospora crassa Probable DELTA3, 5-DELTA2, 4-dienoyl-CoA isomerase precursor (ECH1), start by similarity	NA	NA	NA	0.64662117	1.1987826	0.77515817
1b	YALI0A09922g	similar to sp|P39741 Saccharomyces cerevisiae YDL136w SOS2 60S large subunit ribosomal protein, start by similarity	GO:0005198	GO:0016070, GO:0042254, GO:0006412	GO:0005737, GO:0005840, GO:0005840	0.5821663	0.8947508	0.5208937
1b	YALI0A09933g	highly similar to sp|P05746 Saccharomyces cerevisiae YDL133C-A RPL41B Ribosomal protein L47 of the large (60S) ribosomal subunit, identical to Rpl41Ap and has similarity to rat L41 ribosomal protein, start by similarity	GO:0005198	GO:0006412	GO:0005737, GO:0005840, GO:0005840	0.506441	0.7562938	0.38301814
1b	YALI0A17666g	weakly similar to sp|P53322 Saccharomyces cerevisiae YGR260w TNA1 similarity to allantoate transport protein, start by similarity	GO:0005215	GO:0006810	GO:0005737, GO:0016020, GO:0005739, GO:0005886	0.88068736	0.73665476	0.6487625
1b	YALI0A19426g	similar to sp|P34227 Saccharomyces cerevisiae YBL064c strong similarity to thiol-specific antioxidant enzyme, hypothetical start	GO:0016491	GO:0019725, GO:0042221, GO:0006950	GO:0005737, GO:0005739	0.46650845	1.2183894	0.56838894
1b	YALI0A20152g	highly similar to sp|P32324 Saccharomyces cerevisiae YOR133w EFT1 translation elongation factor eEF2, hypothetical start	GO:0045182	GO:0006412	GO:0005737, GO:0005840, GO:0005840	0.52246153	1.1476678	0.59961224
1b	YALI0A21439g	similar to wi|NCU09800.1 Neurospora crassa NCU09800.1 putative dioxygenase, hypothetical start	NA	NA	NA	0.42944652	1.4201742	0.60988885
1b	YALI0B00836g	highly similar to sp|Q12265 Saccharomyces cerevisiae YOL061w PRS5 ribose-phosphate pyrophosphokinases, start by similarity	GO:0016740	GO:0044262, GO:0031505, GO:0046483, GO:0006996, , GO:0006259, GO:0006519, GO:0006725	GO:0005737, GO:0005737	0.606342	1.2568997	0.7621111
1b	YALI0B02728g	highly similar to sp|P00950 Saccharomyces cerevisiae Phosphoglycerate mutase 1 (EC 5.4.2.1) (Phosphoglyceromutase 1) (PGAM 1) (MPGM 1) (BPG-dependent PGAM 1), start by similarity	GO:0016853	GO:0044262, GO:0006091, GO:0005975	GO:0005737, GO:0005739, GO:0005739	0.65846103	0.93014354	0.61246324
1b	YALI0B05368g	highly similar to sp|P28274 Saccharomyces cerevisiae CTP synthase 1 (EC 6.3.4.2) (UTP--ammonia ligase 1), hypothetical start	GO:0016874	GO:0006725, GO:0044255, GO:0046483, GO:0006629	GO:0005737, GO:0005737	0.5113185	1.2828715	0.655956
1b	YALI0B05610g	similar to sp|P38910 Saccharomyces cerevisiae 10 kDa heat shock protein, mitochondrial (HSP10) (10 kDa chaperonin, start by similarity	GO:0005515	GO:0006457	GO:0005737, GO:0005739, GO:0005739	0.6325914	1.1003749	0.6960877
1b	YALI0B05742g	similar to sp|P07347 Saccharomyces cerevisiae N-terminal acetyltransferase complex ARD1 subunit (EC 2.3.1.-)(Arrest-defective protein 1), start by similarity	GO:0016740	GO:0051276, GO:0006464, GO:0006259, GO:0006996	GO:0005737, GO:0005840, GO:0005840	0.77874863	0.778895	0.60656345
1b	YALI0B11913g	similar to sp|P81451 Saccharomyces cerevisiae YOL077w-a ATP19, Subunit K of mitochondrial ATP Synthase, hypothetical start	GO:0005215	GO:0006091, GO:0046483, GO:0006810	GO:0005737, GO:0016020, GO:0005740, GO:0005739, GO:0005739	0.76272464	0.8557006	0.65266395
1b	YALI0B12826g	similar to sp|Q12690 Saccharomyces cerevisiae YDL082w RPL13A 60S large subunit ribosomal protein L13 or sp|P40212 Saccharomyces cerevisiae YMR142c RPL13B 60S large subunit ribosomal protein, hypothetical start	GO:0005198	GO:0006412, GO:0006259, GO:0006996	GO:0005737, GO:0005840, GO:0005840	0.6040292	1.2613136	0.7618702
1b	YALI0B15304g	similar to sp|P04046 Saccharomyces cerevisiae YMR300c ADE4 amidophosphoribosyltransferase, hypothetical start	GO:0016740	GO:0046483, GO:0006725	GO:0005737, GO:0005737	0.61334383	1.1836028	0.7259555
1b	YALI0B15598g	highly similar to sp|P38720 Saccharomyces cerevisiae YHR183w GND1 6-phosphogluconate dehydrogenase P2.360.f2.1 or sp|P53319 Saccharomyces cerevisiae YGR256w GND2 phosphogluconate dehydrogenase P2.360.f2.1, hypothetical start	GO:0016491	GO:0044262, GO:0051186, GO:0006766, GO:0005975	GO:0005737, GO:0005624, GO:0005737	0.7578834	0.81618726	0.61857486
1b	YALI0B16104g	highly similar to sp|P38625 Saccharomyces cerevisiae YMR217w GUA1 GMP synthase (glutamine-hydrolyzing) singleton, start by similarity	GO:0016874	GO:0046483	GO:0005575, GO:0005575	0.5310422	1.2999438	0.6903251
1b	YALI0B17336g	similar to sp|P32452 Saccharomyces cerevisiae YNL316c PHA2 prephenate dehydratase singleton, hypothetical start	GO:0016829	GO:0006519, GO:0006725	GO:0005737, GO:0005737	0.633476	0.9829801	0.6226943
1b	YALI0B20020g	highly similar to sp|P14843 Saccharomyces cerevisiae YDR035w ARO3 2-dehydro-3-deoxyphosphoheptonate aldolase, phenylalanine-inhibited P2.438.f2.1, hypothetical start	GO:0016740	GO:0006519, GO:0006725	GO:0005737, GO:0005739, GO:0005634, GO:0005739	0.6061143	1.0913185	0.6614638
1b	YALI0B20504g	similar to sp|P07280 Saccharomyces cerevisiae YOL121c RP55A 40S small subunit ribosomal protein S19 or sp|P07281 Saccharomyces cerevisiae YNL302c RP55B 40S small subunit ribosomal protein S19, hypothetical start	GO:0005198	GO:0042254, GO:0006412, GO:0006810, GO:0016070, GO:0006996	GO:0005737, GO:0005840, GO:0005840	0.46847668	1.121779	0.5255273
1b	YALI0B21252g	similar to sp|P10622 Saccharomyces cerevisiae YDL130w RPLA3 60S large subunit acidic ribosomal protein L44, hypothetical start	GO:0005198	GO:0006412	GO:0005737, GO:0005840, GO:0005840	0.5440962	0.9612464	0.52301043
1b	YALI0B21604g	similar to sp|P10566 Saccharomyces cerevisiae Mitochondrial RNA splicing protein MRS3 or sp|P23500 Saccharomyces cerevisiae Mitochondrial RNA splicing protein MRS4, start by similarity	GO:0005215	GO:0016070, GO:0006810, GO:0006996	GO:0005737, GO:0016020, GO:0005740, GO:0005739, GO:0005739	0.7788257	0.73005295	0.568584
1b	YALI0B23012g	no similarity, hypothetical start	NA	NA	NA	0.7414084	0.8064667	0.5979212
1b	YALI0B23100g	weakly similar to DEHA0E01430g Debaryomyces hansenii IPF 5716.1, hypothetical start	NA	NA	NA	0.56845796	1.0088366	0.5734812
1b	YALI0C00539g	weakly similar to sp|P04147 Saccharomyces cerevisiae YER165w PAB1 mRNA polyadenylate-binding protein, hypothetical start	GO:0003723	GO:0016070, GO:0006412	GO:0005737, GO:0005634, GO:0005840, GO:0005840	0.5589294	1.3344604	0.74586916
1b	YALI0C00605g	similar to sp|P38879 Saccharomyces cerevisiae YHR193c EGD2 alpha subunit of the nascent polypeptide-associated complex, hypothetical start	GO:0008289, GO:0005515	GO:0006457	GO:0005737, GO:0005737	0.48821273	0.9313666	0.45470506
1b	YALI0C01617g	some similarities with sp|P42951 Saccharomyces cerevisiae YJL100w, hypothetical start	GO:0016740	GO:0044255	GO:0005737, GO:0016020, GO:0005886, GO:0005773	0.6046894	1.1654166	0.7047151
1b	YALI0C01859g	similar to sp|Q02253 Rattus norvegicus Methylmalonate-semialdehyde dehydrogenase (acylating), mitochondrial precursor (EC 1.2.1.27) (MMSDH), start by similarity	NA	NA	NA	0.6567672	1.2795373	0.8403581
1b	YALI0C03872g	highly similar to sp|P07282 Saccharomyces cerevisiae YLR333c RPS31B ribosomal protein, hypothetical start	GO:0005198	GO:0006412	GO:0005737, GO:0005840, GO:0005840	0.49547073	1.1422439	0.5659484
1b	YALI0C05082g	similar to sp|P40525 Saccharomyces cerevisiae YIL052c RPL34B ribosomal protein L34.e, hypothetical start	GO:0005198	GO:0006412, GO:0006259, GO:0006996	GO:0005737, GO:0005840, GO:0005840	0.5284508	1.2811222	0.67701
1b	YALI0C05687g	similar to tr|Q6C2W3 Yarrowia lipolytica YALI0F04620g, start by similarity	NA	NA	NA	0.6974035	1.5054449	1.0499024
1b	YALI0C06061g	similar to sp|P53096 Saccharomyces cerevisiae YGL194c HOS2 putative histone deacetylase, hypothetical start	GO:0016787	GO:0016070, GO:0007049, GO:0051276, GO:0007126, GO:0006464, GO:0006950, GO:0023046, GO:0006350, GO:0006996	GO:0005694, GO:0005634, GO:0005634	0.6218495	1.1172214	0.69474345
1b	YALI0C06424g	similar to sp|P10870 Saccharomyces cerevisiae YDL194w SNF3 high-affinity glucose transporter/regulatory protein, start by similarity	GO:0004871	GO:0007049, GO:0007126, GO:0042221, GO:0023046, GO:0006810	GO:0016020, GO:0005886	0.4434198	1.6736486	0.74212897
1b	YALI0C06886g	highly similar to sp|P19211 Saccharomyces cerevisiae YJR047c ANB1 translation initiation factor eIF5A.2 P2.324.f2.1, hypothetical start	GO:0003723, GO:0045182	GO:0006412	GO:0005737, GO:0005840, GO:0005840	0.64881366	1.0602099	0.68787867
1b	YALI0C09262g	weakly similar to sp|P39015 Saccharomyces cerevisiae YLR150w MPT4 specific affinity for guanine-rich quadruplex nucleic acids, hypothetical start	GO:0003677	GO:0006259, GO:0051276, GO:0006950, GO:0023046, GO:0006412, GO:0006996	GO:0005737, GO:0005840, GO:0005634, GO:0005694, GO:0005840	0.64864516	1.065156	0.69090825
1b	YALI0C10945g	similar to CA0697|CaVTC4 Candida albicans CaVTC4 putative polyphosphate synthetase, start by similarity	GO:0003674	GO:0006996, GO:0016044, GO:0006810	GO:0005737, GO:0005773, GO:0016020, GO:0005783	0.664232	1.0277568	0.68266904
1b	YALI0C12100g	similar to DEHA0C00484g Debaryomyces hansenii IPF 2562.1, hypothetical start	NA	NA	NA	1.1298838	0.6117045	0.69115496
1b	YALI0C14652g	similar to ca|CA3427|IPF11865 Candida albicans and DEHA0A11473g Debaryomyces hansenii IPF 7198.1, hypothetical start	NA	NA	NA	0.6383446	1.1712401	0.7476548
1b	YALI0C15004g	highly similar to tr|Q6CE66 Yarrowia lipolytica YALI0B18194g, start by similarity	NA	NA	NA	0.56710017	1.1902045	0.6749652
1b	YALI0C15895g	highly similar to sp|P46990 Saccharomyces cerevisiae YJL177w RPL20B 60s large subunit ribosomal protein L17.e P2.300.f2.1, start by similarity	GO:0005198	GO:0006412	GO:0005737, GO:0005840, GO:0005840	0.5406532	1.2731153	0.6883139
1b	YALI0C16885g	sp|P41555 Yarrowia lipolytica Isocitrate lyase, identified start	GO:0016829	GO:0005975	GO:0005575	0.52646184	1.0919976	0.5748951
1b	YALI0C24255g	similar to sp|Q03148 Saccharomyces cerevisiae YMR096w SNZ1 stationary phase protein, start by similarity	GO:0005515	GO:0046483, GO:0006766	GO:0005575, GO:0005575	0.62065864	1.06619	0.66174
1b	YALI0D02321g	highly similar to tr|Q96VU5 Cryptococcus neoformans UDP-glucose dehydrogenase Uxs2p (EC 1.1.1.22), start by similarity	NA	NA	NA	0.6844562	0.9613075	0.65797293
1b	YALI0D04136g	no similarity, hypothetical start	NA	NA	NA	0.6103522	1.2117501	0.73959434
1b	YALI0D04268g	similar to sp|P00431 Saccharomyces cerevisiae YKR066c CCP1 cytochrome-c peroxidase precursor, hypothetical start	GO:0016491	GO:0042221, GO:0006950	GO:0005737, GO:0005740, GO:0005739	0.58891225	1.1627101	0.6847342
1b	YALI0D05697g	highly similar to sp|P04650 Saccharomyces cerevisiae YJL189w RPL39 60S ribosomal protein, start by similarity	GO:0005198	GO:0006412	GO:0005737, GO:0005840, GO:0005840	0.58280843	1.225188	0.71404994
1b	YALI0D08228g	tr|Q9P8M1 Yarrowia lipolytica ADP/ATP carrier protein Aac1p, identified start	GO:0005215	GO:0006996, GO:0045333, GO:0006091, GO:0006810	GO:0005737, GO:0016020, GO:0005739, GO:0005740	0.67708653	0.82909334	0.5613679
1b	YALI0D11704g	similar to sp|P10869 Saccharomyces cerevisiae YER052c HOM3 L-aspartate 4-P-transferase singleton, hypothetical start	GO:0016740	GO:0006519, GO:0042221	GO:0005737, GO:0005737	0.5756199	1.3862203	0.79793596
1b	YALI0D12793g	weakly similar to sp|Q04598 Saccharomyces cerevisiae YDR115w similarity to bacterial ribosomal L34 proteins, hypothetical start	GO:0005198	GO:0045333, GO:0006091, GO:0007005, GO:0006412, GO:0006259, GO:0006996	GO:0005737, GO:0005739, GO:0005840, GO:0005739	0.62034386	1.3060995	0.8102308
1b	YALI0D13104g	similar to sp|P41805 Saccharomyces cerevisiae YLR075w GRC5 60S large subunit ribosomal protein, start by similarity	GO:0005198	GO:0042254, GO:0006412, GO:0006996	GO:0005737, GO:0005840, GO:0005840	0.6536035	1.3603084	0.8891023
1b	YALI0D14894g	similar to sp|P05150 Saccharomyces cerevisiae YJL088w ARG3 ornithine carbamoyltransferase, start by similarity	GO:0016740	GO:0006519	GO:0005737, GO:0005737	0.6485177	1.15392	0.7483376
1b	YALI0D17006g	similar to sp|P38843 Saccharomyces cerevisiae YHR142w CHS7 control of protein export from the ER (like chitin synthase III), start by similarity	GO:0005515, GO:0003674	GO:0044262, GO:0006457, GO:0006810, GO:0016192, GO:0007047, GO:0005975	GO:0005737, GO:0012505, GO:0005783, GO:0016020, GO:0005783	0.5628147	1.1388274	0.6409489
1b	YALI0D17160g	similar to sp|P40053 Saccharomyces cerevisiae YER080w, start by similarity	GO:0003674	NA	GO:0005737, GO:0005739, GO:0005739	0.66470253	0.95131016	0.6323383
1b	YALI0D24409g	highly similar to sp|P38009 Saccharomyces cerevisiae Bifunctional purine biosynthesis protein ADE17 [Includes: Phosphoribosylaminoimidazolecarboxamide formyltransferase (EC 2.1.2.3) (AICAR transformylase)	GO:0016787, GO:0016740	GO:0046483, GO:0030435, GO:0006091, GO:0045333	GO:0005737, GO:0005624, GO:0005737	0.6133345	1.0914305	0.669412
1b	YALI0D24497g	similar to sp|Q12389 Saccharomyces cerevisiae Probable Similar to RNA-dependent helicase DBP10 (DEAD-box protein 10), hypothetical start	GO:0004386, GO:0016787	GO:0016070, GO:0042254, GO:0006996	GO:0005730, GO:0005634, GO:0005730	0.64928323	1.0407313	0.6757294
1b	YALI0D27236g	weakly similar to tr|Q9XTH4 Caenorhabditis elegans Hypothetical protein K08H10.2a, hypothetical start	NA	NA	NA	0.6371677	1.2057042	0.76823574
1b	YALI0E00418g	highly similar to tr|Q9C2Y6 Saccharomyces pastorianus MET14-CA Adenosine-5 -phosphosulfate kinase, start by similarity	GO:0016740	GO:0042221, GO:0006519	GO:0005737,	0.6043771	1.0276144	0.62106663
1b	YALI0E00462g	some similarities with sp|Q08269 Saccharomyces cerevisiae YOL130w ALR1 divalent cation transporter, possible transmembrane segments, hypothetical start	GO:0005215	GO:0006810	GO:0016020, GO:0005886, GO:0005886	0.5949051	1.2390592	0.73712265
1b	YALI0E00550g	similar to sp|P36105 Saccharomyces cerevisiae YKL006w RPL14A ribosomal protein or sp|P38754 Saccharomyces cerevisiae YHL001w RPL14B ribosomal protein, hypothetical start	GO:0003723, GO:0005198	GO:0006412	GO:0005737, GO:0005840, GO:0005840	0.51986736	1.0450208	0.54327226
1b	YALI0E05115g	similar to sp|O74700 Saccharomyces cerevisiae YEL020wa TIM9 essential subunit of the TIM22-complex for mitochondrial protein import, start by similarity	GO:0005515, GO:0005215	GO:0016044, GO:0007005, GO:0006810, GO:0006996	GO:0005737, GO:0016020, GO:0005740, GO:0005739, GO:0005739	0.52681774	1.0860401	0.5721452
1b	YALI0E06237g	similar to sp|P87108 Saccharomyces cerevisiae YHR005ca TIM10 subunit of the TIM22-complex, start by similarity	GO:0005515, GO:0005215	GO:0016044, GO:0007005, GO:0006810, GO:0006996	GO:0005737, GO:0016020, GO:0005740, GO:0005739, GO:0005739	0.44514257	1.2726363	0.5665046
1b	YALI0E09493g	similar to sp|P07259 Saccharomyces cerevisiae YJL130c URA2 multifunctional pyrimidine biosynthesis protein, hypothetical start	GO:0016874, GO:0016740	GO:0006519, GO:0006725, GO:0046483	GO:0005737, GO:0016020, GO:0005739, GO:0005739	0.63720834	1.1826411	0.7535888
1b	YALI0E14212g	similar to tr|Q7SBB3 Neurospora crassa NCU06210.1 predicted protein, start by similarity	NA	NA	NA	0.4868022	1.2227215	0.59522355
1b	YALI0E17787g	tr|Q9UW07 Yarrowia lipolytica Alcohol dehydrogenase 2, identified start	NA	NA	NA	0.48776862	1.878895	0.91646606
1b	YALI0E18854g	some similarities with sp|P87058 Schizosaccharomyces pombe La protein homolog (La ribonucleoprotein) (La autoantigen homolog), hypothetical start	GO:0003723	GO:0016070	GO:0005634, GO:0005730	0.60948735	1.1583947	0.706027
1b	YALI0E20031g	similar to sp|P38011 Saccharomyces cerevisiae YMR116c ASC1 40S small subunit ribosomal protein, start by similarity	GO:0030234, GO:0005515, GO:0004871	GO:0042221, GO:0006412, GO:0006996, , GO:0007165, GO:0006259	GO:0005737, GO:0005840, GO:0005840	0.45908293	1.3330556	0.6119831
1b	YALI0E22044g	similar to sp|P30619 Saccharomyces cerevisiae YDR164c SEC1 protein transport protein, start by similarity	GO:0005515	GO:0016044, GO:0006810, GO:0016050, GO:0016192	GO:0005933, GO:0016020, GO:0005886, GO:0030427, GO:0005886	0.58478385	1.2923102	0.7557221
1b	YALI0E23001g	tr|Q9HGU7 Yarrowia lipolytica GTP-binding protein, identified start	GO:0016787, GO:0003674, GO:0004871	GO:0000910, GO:0006810, GO:0016070, GO:0007124, GO:0007047, GO:0030435, GO:0007165, GO:0042221, GO:0009653, GO:0007049, GO:0007114, GO:0006996, GO:0006997, GO:0000746, GO:0007010, GO:0016192, GO:0016044, GO:0042254, GO:0006350, GO:0006259	GO:0005794, GO:0005783, GO:0030427, GO:0005856, GO:0012505, GO:0005886, GO:0005933, GO:0005737, GO:0016023, GO:0005624, GO:0005634, GO:0016020, GO:0005777, GO:0005739, GO:0005575, GO:0005773, GO:0005740, GO:0005938	0.6563809	1.1886101	0.78018093
1b	YALI0E23584g	highly similar to sp|P38665 Kluyveromyces lactis RL24_KLULA 60S ribosomal protein L24 (L30), start by similarity	GO:0003723, GO:0005198	GO:0006412	GO:0005737, GO:0005840	0.48585862	1.3778576	0.66944396
1b	YALI0E24607g	similar to sp|P26637 Saccharomyces cerevisiae YPL160w CDC60 leucine--tRNA ligase, cytosolic, hypothetical start	GO:0016874	GO:0016070, GO:0006519, GO:0006412	GO:0005737, GO:0005737	0.94106007	0.6265415	0.58961314
1b	YALI0E27137g	similar to tr|Q12383 Saccharomyces cerevisiae YOL125W, hypothetical start	GO:0016740	GO:0016070	GO:0005737, GO:0005634, GO:0005634	0.5664546	1.3056883	0.7396131
1b	YALI0E27808g	similar to sp|P38911 Saccharomyces cerevisiae YML074c NPI46 proline cis-trans isomerase, hypothetical start	GO:0016853	GO:0007049, GO:0007126, GO:0023046	GO:0005730, GO:0005634, GO:0005730	0.46561655	1.297259	0.60402524
1b	YALI0E30602g	similar to sp|O14455 Saccharomyces cerevisiae R36B 60S ribosomal protein L36-B (L39B), start by similarity	GO:0003723, GO:0005198	GO:0006412	GO:0005737, GO:0005840, GO:0005840	0.59488654	1.0048738	0.5977859
1b	YALI0E30811g	highly similar to sp|P38061 Saccharomyces cerevisiae YBL092w RPL32 60S large subunit ribosomal protein L32.e, hypothetical start	GO:0005198	GO:0006412	GO:0005737, GO:0005840, GO:0005840	0.57256645	1.1078647	0.6343262
1b	YALI0E33715g	weakly similar to sp|P08640 Saccharomyces cerevisiae YIR019c STA1 extracellular alpha-1,4-glucan glucosidase P2.341.f2.1, hypothetical start	GO:0003674, GO:0016787, GO:0005515, GO:0030528	GO:0007124, GO:0006259, GO:0007126, GO:0006950, GO:0007049	GO:0005933, GO:0016020, GO:0005886, GO:0030427, GO:0005634	0.48982534	1.1817857	0.5788686
1b	YALI0E34573g	highly similar to sp|P49631 Saccharomyces cerevisiae YPR043w RPL43A ribosomal protein, start by similarity	GO:0005198	GO:0006412	GO:0005737, GO:0005840, GO:0005840	0.4761944	1.2278271	0.5846844
1b	YALI0E34826g	similar to sp|P38711 Saccharomyces cerevisiae YHR021c R27B 40S ribosomal protein S27-B, start by similarity	GO:0005198	GO:0016070, GO:0042254, GO:0006412, GO:0006259, GO:0006996	GO:0005737, GO:0005840, GO:0005840	0.50897807	2.1319656	1.0851237
1b	YALI0E34837g	no similarity, hypothetical start	NA	NA	NA	0.64956063	1.0742289	0.6977768
1b	YALI0E35046g	highly similar to sp|P22202 Saccharomyces cerevisiae YER103w SSA4 heat shock protein of HSP70 family, cytosolic P14.1.f13.1, start by similarity	GO:0016787, GO:0005515	GO:0006457, GO:0006950, GO:0006810, GO:0006996, GO:0006412	GO:0005737, GO:0005634, GO:0005773, GO:0005618, GO:0016020, GO:0005739	0.5555372	1.0959065	0.6088168
1b	YALI0F00946g	no similarity, hypothetical start	NA	NA	NA	0.61315155	1.0874987	0.6668015
1b	YALI0F02189g	similar to sp|P53337 Saccharomyces cerevisiae YGR284c : Hypothetical 35.0 kDa protein and DEHA0G19327g Debaryomyces hansenii IPF 5185.1, start by similarity	GO:0003674	GO:0006810, GO:0016192	GO:0005737, GO:0016023, GO:0005794, GO:0016023	0.57602525	1.2148141	0.6997636
1b	YALI0F02805g	highly similar to sp|P19882 Saccharomyces cerevisiae YLR259c HSP60 heat shock protein - chaperone, mitochondrial, start by similarity	GO:0003677, GO:0016787, GO:0005515	GO:0007005, GO:0070271, GO:0006457, GO:0006810, GO:0006996	GO:0005737, GO:0005739, GO:0005739	0.58214456	1.325633	0.77171004
1b	YALI0F04730g	tr|Q8TFK3 Yarrowia lipolytica GTP-binding protein, identified start	GO:0016787	GO:0016070, GO:0006997, GO:0006996, GO:0006810, GO:0042254	GO:0005737, GO:0005634	0.466555	1.0610671	0.49504617
1b	YALI0F05522g	highly similar to sp|Q12672 Saccharomyces cerevisiae YPL079w URP1B ribosomal or sp|Q02753 Saccharomyces cerevisiae YBR191w URP1A ribosomal protein L21, start by similarity	GO:0005198	GO:0006412	GO:0005737, GO:0005840, GO:0005840	0.49090838	1.1871957	0.58280426
1b	YALI0F05544g	highly similar wi|NCU01949.1 Neurospora crassa NCU01949.1 and sp|P05755 Saccharomyces cerevisiae YBR189w SUP46 ribosomal protein, start by similarity	GO:0005198	GO:0016070, GO:0042254, GO:0006412	GO:0005737, GO:0005840, GO:0005730, GO:0005634	0.48771635	1.2503899	0.6098356
1b	YALI0F05676g	highly similar to sp|P23248 Saccharomyces cerevisiae YML063w or sp|P33442 Saccharomyces cerevisiae YLR441c, start by similarity	GO:0005198	GO:0016070, GO:0042254, GO:0006412	GO:0005737, GO:0005840, GO:0005840	0.5269711	0.9936731	0.523637
1b	YALI0F05803g	highly similar to sp|Q01855 Saccharomyces cerevisiae YOL040c RPS21 40S small subunit ribosomal protein, hypothetical start	GO:0005198	GO:0042254, GO:0006412, GO:0006810, GO:0006996	GO:0005737, GO:0005840, GO:0005840	0.5280656	1.002342	0.52930236
1b	YALI0F05808g	highly similar to sp|P05319 Saccharomyces cerevisiae YOL039w RPLA2 acidic ribosomal protein P2.beta, start by similarity	GO:0005198	GO:0006412	GO:0005737, GO:0005840, GO:0005840	0.58130175	1.2461417	0.7243843
1b	YALI0F08195g	similar to sp|P34227 Saccharomyces cerevisiae YBL064c, hypothetical start	GO:0016491	GO:0019725, GO:0042221, GO:0006950	GO:0005737, GO:0005739, GO:0005739	0.6406372	0.9885569	0.6333064
1b	YALI0F08393g	similar to sp|Q02642 Saccharomyces cerevisiae YPL037c DNA-binding enhancer protein, start by similarity	GO:0005515	GO:0006457	GO:0005737, GO:0005840	0.70470965	0.8683217	0.6119147
1b	YALI0F08437g	highly similar to sp|P05747 Saccharomyces cerevisiae YFR032ca 60S large subunit ribosomal protein, start by similarity	GO:0005198	GO:0006412	GO:0005737, GO:0005840, GO:0005840	0.48419592	1.1618263	0.56255156
1b	YALI0F08569g	similar to sp|P26783 Saccharomyces cerevisiae YJR123w RPS5 ribosomal protein S5, start by similarity	GO:0005198	GO:0042254, GO:0006412, GO:0006810	GO:0005737, GO:0005840, GO:0005840	0.61075103	1.1257231	0.68753654
1b	YALI0F08723g	weakly similar to sp|P47011 Saccharomyces cerevisiae YJL137c GLG2 self-glucosylating initiator of glycogen synthesis, hypothetical start	GO:0016740	GO:0044262, GO:0006091, GO:0005975	GO:0005737, GO:0005737	0.66614664	1.2794971	0.8523327
1b	YALI0F08745g	highly similar to sp|P04838 Saccharomyces cerevisiae YKR094c UBI2 ubiquitin, hypothetical start	GO:0005198	GO:0006464, GO:0042254, GO:0006412	GO:0005737, GO:0005739, GO:0005840, GO:0005739	0.6570502	1.2140554	0.79769534
1b	YALI0F11055g	highly similar to sp|P05756 Saccharomyces cerevisiae YDR064w YS15 ribosomal protein [INTRON], start by similarity	GO:0003723, GO:0005198	GO:0016070, GO:0042254, GO:0006412	GO:0005737, GO:0005840, GO:0005840	0.44136578	1.1111449	0.4904213
1b	YALI0F11099g	no similarity, hypothetical start	GO:0003674	GO:0042221	GO:0005739	0.5399198	1.4066805	0.7594946
1b	YALI0F16291g	highly similar to sp|P15180 Saccharomyces cerevisiae YDR037w KRS1 lysyl-tRNA synthetase, cytosolic, start by similarity	GO:0016874	GO:0016070, GO:0006519, GO:0006412	GO:0005737, GO:0005737	0.6581401	1.0541682	0.6937904
1b	YALI0F17622g	some similarities with sp|P38961 Saccharomyces cerevisiae YDR083w protein involved in cleavage at site A2 in pre-rRNA in the pathway of ribosomal RNA processing, hypothetical start	GO:0016740	GO:0016070, GO:0042254, GO:0006259, GO:0006996	GO:0005730, GO:0005634, GO:0005730	0.6519223	1.1934147	0.77801365
1b	YALI0F18260g	some similarities with tr|Q03973 Saccharomyces cerevisiae YDR174w HMO1 Non-histone protein, hypothetical start	GO:0003677, GO:0030528	GO:0016070, GO:0051276, GO:0006950, GO:0006350, GO:0006259, GO:0006996	GO:0005694, GO:0005737, GO:0005730, GO:0005634, GO:0005730	0.74849117	0.87792575	0.6571197
1b	YALI0F20482g	highly similar to sp|P26781 Saccharomyces cerevisiae YDR025w RPS11A and RPS11B ribosomal protein S11.e or sp|P26781 Saccharomyces cerevisiae YBR048w RPS11B ribosomal protein S11.e.B, start by similarity	GO:0005198	GO:0016070, GO:0042254, GO:0006412, GO:0006996, GO:0006259	GO:0005737, GO:0005840, GO:0005840	0.6584986	0.9266839	0.6102201
1b	YALI0F21923g	some similarities to tr|Q00170 Emericella nidulans Regulatory protein, hypothetical start	NA	NA	NA	0.7029792	0.84731144	0.5956423
1b	YALI0F24387g	highly similar to sp|P02992 Saccharomyces cerevisiae YOR187w TUF1 translation elongation factor TU, mitochondrial, hypothetical start	GO:0016787, GO:0045182	GO:0007005, GO:0006412	GO:0005737, GO:0005739, GO:0005739	0.54607207	1.0984914	0.5998555
1b	YALI0F24497g	highly similar to sp|P39990 Saccharomyces cerevisiae YEL026w SNU13 component of the U4/U6.U5 snRNP, start by similarity	GO:0003723	GO:0016070, GO:0042254, GO:0006996	GO:0005730, GO:0005634, GO:0005730	0.7693604	0.8253171	0.6349663
1b	YALI0F24695g	highly similar to sp|P29453 Saccharomyces cerevisiae YLL045c RPL4B 60s large subunit ribosomal protein L7a.e.B, alternative splicing generates different translational starts	GO:0005198	GO:0006412	GO:0005737, GO:0005840, GO:0005840	0.59735036	0.89317065	0.5335358
1b	YALI0F24739g	highly similar to sp|P05736 Saccharomyces cerevisiae YIL018w RPL5A 60S large subunit ribosomal protein L8.e [INTRON], start by similarity	GO:0005198	GO:0006412, GO:0042221	GO:0005737, GO:0005840, GO:0005840	0.541498	0.9510725	0.5150039
1b	YALI0F25289g	highly similar to sp|P22202 Saccharomyces cerevisiae YER103w SSA4 heat shock protein of HSP70 family, start by similarity	GO:0016787, GO:0005515	GO:0006457, GO:0006950, GO:0006810	GO:0005737, GO:0005634, GO:0005634	0.43006855	1.2480465	0.53674555
1b	YALI0F25553g	similar to tr|Q9P702 Neurospora crassa probable sugar transporter, hypothetical start	NA	NA	NA	0.6606171	1.2083747	0.798273
1b	YALI0F27357g	weakly similar to sp|Q06005 Saccharomyces cerevisiae YLR239c lipoic acid ligase, hypothetical start	GO:0016874	GO:0006464	GO:0005737, GO:0005739, GO:0005739	0.6602969	1.0191325	0.67293
1b	YALI0F30011g	similar to tr|Q872A1 Neurospora crassa probable ribosomal protein s25, start by similarity	GO:0003674	NA	GO:0005634	0.59291774	1.5643953	0.92755777
1b	YALI0F30173g	similar to tr|Q02939 Saccharomyces cerevisiae YPL122c TFB2 TFIIH subunit (transcription/repair factor), start by similarity	GO:0003677, GO:0030528	GO:0006259, GO:0016070, GO:0006464, GO:0006950, GO:0006350, GO:0007049	GO:0005634, GO:0005634	0.6060505	0.8973783	0.54385656
1b	YALI0F31207g	similar to sp|P23644 Saccharomyces cerevisiae YMR203w TOM40 forms the hydrophilic channel of the mitochondrial import pore for preproteins, start by similarity	GO:0005215	GO:0007005, GO:0006810, GO:0006996	GO:0005737, GO:0016020, GO:0005740, GO:0005739, GO:0005739	0.5499791	1.3490554	0.7419523
2	YALI0A03597g	similar to sp|Q03655 Saccharomyces cerevisiae GAS3 protein precursor, start by similarity	GO:0016740	NA	GO:0005618, GO:0005624, GO:0005624	0.6378719	1.4684466	0.93668085
2	YALI0A03905g	highly similar to sp|P36160 Saccharomyces cerevisiae YKR081c, start by similarity	GO:0003723	GO:0016070, GO:0042254, GO:0006996	GO:0005730, GO:0005634, GO:0005730	0.609173	1.5040919	0.91625214
2	YALI0A04961g	weakly similar to sp|Q02260 Saccharomyces cerevisiae YGR074w SMD1 snRNA-associated protein, start by similarity	GO:0003723	GO:0016070	GO:0005634, GO:0005634	0.7687288	1.6893797	1.2986748
2	YALI0A15796g	weakly similar to KLLA-IPF4981.1 Kluyveromyces lactis KLLA0D06446g Hypothetical protein, probable adhesin, hypothetical start	NA	NA	NA	0.7632012	1.946279	1.4854025
2	YALI0A16775g	weakly similar to sp|P47017 Saccharomyces cerevisiae YJL124c LSM1 Sm-like (Lsm) protein, hypothetical start	GO:0003723	GO:0016070	GO:0005737	0.63563544	1.9343455	1.2295384
2	YALI0A20680g	similar to sp|P21976 Neurospora crassa NADH-ubiquinone oxidoreductase 20.8 kDa subunit, identified start	NA	NA	NA	0.7615721	1.5832775	1.2057799
2	YALI0B02002g	no similarity, hypothetical start	NA	NA	NA	0.81417906	1.5263848	1.2427506
2	YALI0B03388g	weakly similar to tr|Q9UTR9 Schizosaccharomyces pombe WD-repeat protein, hypothetical start	GO:0003674	NA	GO:0005575	0.6622714	1.8999152	1.2582595
2	YALI0B11242g	weakly similar to sp|Q09910 Schizosaccharomyces pombe Hypothetical protein C30D11.11 in chromosome I, hypothetical start	GO:0005515	GO:0019725, GO:0006629, GO:0042221	GO:0016020, GO:0005783, GO:0005886	0.87910813	1.7252431	1.5166752
2	YALI0B12760g	no similarity, hypothetical start	NA	NA	NA	0.6719358	1.7768382	1.1939212
2	YALI0B15862g	weakly similar to tr|O93994 Candida albicans Conserved hypothetical protein, start by similarity	GO:0005515	GO:0006996, GO:0006810	GO:0005737, GO:0005634	0.8462715	1.6279778	1.3777113
2	YALI0B16434g	similar to sp|P39007 Saccharomyces cerevisiae YGL022w STT3 oligosaccharyl transferase subunit singleton, start by similarity	GO:0016740	GO:0044262, GO:0006464	GO:0005737, GO:0012505, GO:0005783, GO:0016020, GO:0005783	0.6591765	1.5879569	1.0467439
2	YALI0C00957g	weakly similar to tr|Q05580 Saccharomyces cerevisiae YDR266c, start by similarity	GO:0003674	NA	GO:0005737, GO:0005840, GO:0005840	0.67487246	1.7805223	1.2016256
2	YALI0C02717g	weakly similar to sp|P25037 Saccharomyces cerevisiae YDL122w UBP1 Ubiquitin carboxyl-terminal hydrolase 1, hypothetical start	GO:0016787, GO:0008233	GO:0006464	GO:0005737, GO:0005783, GO:0005783	0.8127848	1.5180882	1.2338791
2	YALI0C21472g	similar to sp|P06634 Saccharomyces cerevisiae YOR204w DED1 ATP-dependent RNA helicase P28.1.f22.1, start by similarity	GO:0003723, GO:0004386, GO:0016787	GO:0006412, GO:0016070	GO:0005737, GO:0005737	0.6726496	1.6737949	1.1258775
2	YALI0C22275g	similar to sp|P32854 Saccharomyces cerevisiae YOR036w PEP12 syntaxin (T-SNARE), vacuolar, hypothetical start	GO:0005515	GO:0006810, GO:0007033, GO:0016192	GO:0005794, GO:0005737, GO:0005794	0.73233485	1.7875189	1.3090622
2	YALI0C23815g	weakly similar to tr|Q06563 Saccharomyces cerevisiae YLR251w Related to peroxisomal rat membrane protein PMP22, start by similarity	GO:0003674	NA	GO:0005737, GO:0016020, GO:0005740, GO:0005739, GO:0005739	0.824656	1.5512857	1.2792771
2	YALI0C23991g	similar to tr|Q8J2S3 Hericium erinaceum Ribonuclease T2, hypothetical start	NA	NA	NA	0.75854516	1.6565818	1.256592
2	YALI0D02024g	some similarities with sp|P07267 Saccharomyces cerevisiae YPL154c PEP4 aspartyl protease, hypothetical start	GO:0016787, GO:0008233	GO:0016044, GO:0044257, GO:0006950, GO:0030435, GO:0030163	GO:0005737, GO:0005739, GO:0005773, GO:0005618, GO:0005783, GO:0005739	0.6658656	1.7712677	1.1794262
2	YALI0D07106g	weakly similar to tr|Q8VC10 Mus musculus Hypothetical 52.2 kDa protein, hypothetical start	NA	NA	NA	0.6056407	1.6844151	1.0201504
2	YALI0D08712g	some similarities with DEHA0D12078g Debaryomyces hansenii IPF 1179.1, hypothetical start	NA	NA	NA	0.8135964	1.6128018	1.3121698
2	YALI0D11000g	similar to sp|Q12277 Saccharomyces cerevisiae Exosome complex exonuclease RRP42 (EC 3.1.13.-) (Ribosomal RNA processing protein 42), start by similarity	GO:0003674, GO:0016787	GO:0016070, GO:0042254, GO:0006996	GO:0005737, GO:0005634, , GO:0005634	0.79554003	1.7101281	1.3604753
2	YALI0D19206g	similar to sp|P36209 Schizosaccharomyces pombe Delta(24(24(1)))-sterol reductase ERG4 homologue, hypothetical start	GO:0016491	GO:0006629	GO:0005783	0.78822374	1.6586674	1.3074011
2	YALI0D22748g	weakly similar to tr|O42947 Schizosaccharomyces pombe Hypothetical protein, start identified by cDNA	NA	NA	NA	0.75030476	1.833578	1.3757423
2	YALI0D24277g	no similarity, hypothetical start	NA	NA	NA	0.7838668	1.6344292	1.2811748
2	YALI0E00748g	weakly similar to tr|Q12436 Saccharomyces cerevisiae YLR130c ZRT2 low affininty zinc transporter, possible transmembrane segments, hypothetical start	GO:0005215	GO:0006810	GO:0016020, GO:0005886	0.9054468	1.771198	1.6037256
2	YALI0E01254g	similar to sp|P07172 Saccharomyces cerevisiae YIL116w HIS5 histidinol-phosphate aminotransferase, hypothetical start	GO:0016740	GO:0006519, GO:0046483	NA	0.80763775	1.6741449	1.3521026
2	YALI0E01760g	similar to KLLA0F02904g Kluyveromyces lactis, hypothetical start	GO:0016787	GO:0006996, GO:0042254, GO:0006412	GO:0005737, GO:0005740, GO:0016020, GO:0005739	0.7980566	1.6993335	1.3561645
2	YALI0E03960g	weakly similar to tr|Q06636 Saccharomyces cerevisiae YDR302w GPI11 GPI11 - protein involved in glycosylphosphatidylinositol (GPI) biosynthesis, hypothetical start	GO:0016740	GO:0044255, GO:0006464, GO:0006629	GO:0005737, GO:0012505, GO:0005783, GO:0016020, GO:0005783	0.61972374	1.9333386	1.1981359
2	YALI0E05709g	weakly similar to DEHA0B16577g Debaryomyces hansenii, hypothetical start	NA	NA	NA	1.2593609	1.4035438	1.7675682
2	YALI0E05819g	weakly similar to uniprot|P08640 Saccharomyces cerevisiae YIR019c MUC1 GPI-anchored cell surface glycoprotein (flocculin) required for pseudohyphal formation, invasive growth, flocculation, and biofilms	NA	NA	NA	0.58236	1.7276114	1.0060918
2	YALI0E21021g	tr|Q9UVK9 Yarrowia lipolytica 1,3-beta-glucan synthase activity, start identified by cDNA	GO:0016740	GO:0005975, GO:0016192, GO:0016044, GO:0006810, GO:0007047, GO:0030435	GO:0005737, GO:0005856, GO:0005624, GO:0016020, GO:0005739, GO:0005938, GO:0005886	0.69710803	2.0316453	1.4162763
2	YALI0E21505g	weakly similar to sp|P47118 Saccharomyces cerevisiae YJR067c YAE1, start by similarity	GO:0003674	NA	GO:0005737, GO:0005634, GO:0005634	0.577761	1.7685229	1.0217835
2	YALI0E21692g	highly similar to sp|P40413 Saccharomyces cerevisiae YJR064w CCT5 T-complex protein 1, epsilon subunit, hypothetical start	GO:0005515	GO:0006457, GO:0007010	GO:0005737, GO:0005856	0.73618567	1.8847342	1.3875144
2	YALI0E26323g	weakly similar to sp|P53845 Saccharomyces cerevisiae YNL263c YIF1 SLH1P Interacting Factor, hypothetical start	GO:0003674	GO:0006810, GO:0016192	GO:0005794, GO:0005737, GO:0016023, GO:0012505, GO:0005783, GO:0016020, GO:0012505	0.7598265	1.6713465	1.2699333
2	YALI0E27412g	similar to tr|Q9P5S6 Neurospora crassa Conserved hypothetical protein, hypothetical start	GO:0016787	GO:0030163, GO:0006412	GO:0005737, GO:0005740, GO:0016020, GO:0005739	0.69980174	1.5851408	1.1092843
2	YALI0E29359g	weakly similar to tr|Q08921 Saccharomyces cerevisiae YPL180w SHD7, hypothetical start	GO:0003674	GO:0044262, GO:0031505, GO:0006950, GO:0023046, GO:0007047, , GO:0007165	GO:0005737, GO:0016020, GO:0005886, GO:0005773, , GO:0005773	0.64745694	1.5152161	0.98103714
2	YALI0E29645g	similar to DEHA0E24420g Debaryomyces hansenii IPF 11008.1, hypothetical start	GO:0005215	GO:0006810	GO:0005737, GO:0005624, GO:0005886, GO:0005773	0.79108334	1.5667391	1.2394211
2	YALI0E29843g	similar to sp|P53158 Saccharomyces cerevisiae YGL079w hypothetical protein singleton, hypothetical start	GO:0003674	NA	GO:0005737, GO:0005737	0.8125573	1.9183369	1.5587586
2	YALI0E32263g	no similarity, hypothetical start	NA	NA	NA	0.6045462	1.8048345	1.0911058
2	YALI0E32395g	weakly similar to sp|P08640 Saccharomyces cerevisiae YIR019c STA1 extracellular alpha-1, 4-glucan glucosidase P2.341.f2.1, hypothetical start	GO:0003674	GO:0007124	GO:0005933, GO:0016020, GO:0005886, GO:0030427	0.6636998	1.7507024	1.1619408
2	YALI0E32593g	weakly similar to sp|P54787 Saccharomyces cerevisiae YML097c VPS9 vacuolar sorting protein singleton, hypothetical start	GO:0030234, GO:0005515	GO:0006810, GO:0007033, GO:0006259, GO:0006996	GO:0005737, GO:0005737	0.6619049	1.7582617	1.163802
2	YALI0E35222g	similar to sp|P08540 Kluyveromyces lactis Potential acid phosphatase (EC 3.1.3.2), hypothetical start	NA	NA	NA	0.88278174	1.5833657	1.3977662
2	YALI0F04015g	similar to sp|P15496 Saccharomyces cerevisiae YPL117c IDI1 isopentenyl-diphosphate delta-isomerase, start by similarity	GO:0016853	GO:0044255, GO:0006629	GO:0005737, GO:0005634, GO:0005737	0.76068527	1.9309415	1.4688387
2	YALI0F15609g	similar to DEHA0E09691g Debaryomyces hansenii IPF 12150.1, hypothetical start	NA	NA	NA	0.7438557	1.6640798	1.2378353
2	YALI0F18282g	similar to tr|Q8TFK5 Yarrowia lipolytica Cell wall protein CWP1, start by similarity	GO:0005198	GO:0007047	GO:0005618	0.69505024	2.07617	1.4430425
2	YALI0F24453g	weakly similar to sp|P25381 Saccharomyces cerevisiae YCR045c similarity to serin proteases, hypothetical start	GO:0016787, GO:0008233	GO:0030435	GO:0005618, GO:0012505, GO:0005634	0.82333434	1.6128582	1.3279216
3	YALI0A00198g	similar to YALI-IPF6987.1 Yarrowia lipolytica YALI0C21912g Unknown function, start bysimilarity	NA	NA	NA	0.78132176	0.67929333	0.5307467
3	YALI0A14388g	some similarities with CA3816|IPF4017 Candida albicans unknown function, hypothetical start	NA	NA	NA	0.71244246	0.5558571	0.3960162
3	YALI0B01452g	weakly similar to sp|P50874, Saccharomyces cerevisiae YNL261W ORC5 Origin recognition complex subunit 5, hypothetical start	GO:0003677	GO:0006259, GO:0016070, GO:0006350, GO:0006996	GO:0005694, GO:0005634, GO:0005694	0.76610553	0.70919853	0.54332095
3	YALI0B02200g	no similarity, hypothetical start	NA	NA	NA	0.8133938	0.5550026	0.4514357
3	YALI0B03190g	similar to tr|Q873D6 Neurospora crassa B17B1.060 Related to a retinal short-chain dehydrogenase, hypothetical start	GO:0003674	NA	GO:0005575	0.6496118	0.70056593	0.4550959
3	YALI0B03982g	highly similar to sp|P00830 Saccharomyces cerevisiae ATP synthase beta chain mitochondrial precursor (EC 3.6.3.14), start by similarity	GO:0016787, GO:0005215	GO:0006091, GO:0046483, GO:0006810	GO:0005737, GO:0016020, GO:0005740, GO:0005739, , GO:0005739	0.6776233	0.765252	0.51855254
3	YALI0B09449g	no similarity, hypothetical start	GO:0003674	GO:0006259, GO:0006996	GO:0005737, GO:0005634	0.6182006	0.6336646	0.39173183
3	YALI0B14509g	highly similar to tr|Q9P842 Candida albicans S-adenosylmethionine synthetase 2 (CaSAM2), hypothetical start	GO:0016740	GO:0006519, GO:0006725, GO:0046483	GO:0005575, GO:0005737	0.65662926	0.89295906	0.58634305
3	YALI0C01925g	similar to tr|Q6CDB7 Yarrowia lipolytica YALI0A01650g, start by similarity	NA	NA	NA	0.71532243	0.63804364	0.45640695
3	YALI0C04543g	weakly similar to tr|Q05468 Saccharomyces cerevisiae Chromosome IV COSMID 9651, hypothetical start	GO:0003674	NA	GO:0005737, GO:0005737	0.7231514	0.9053165	0.65468085
3	YALI0C06369g	highly similar to tr|Q9Y796 Cryptococcus curvatus Glyceraldehyde 3-phosphate dehydrogenase (EC 1.2.1.12) (GAPDH), hypothetical start	GO:0016491	GO:0005975	GO:0005737, GO:0005618, GO:0005739	0.9310485	0.63574684	0.59191114
3	YALI0C11077g	weakly similar to tr|Q6CHR7 Yarrowia lipolytica YALI0A05929g, hypothetical start	NA	NA	NA	0.7822198	0.6509539	0.509189
3	YALI0C14674g	no similarity, hypothetical start	NA	NA	NA	0.6361087	0.49696007	0.31612065
3	YALI0C15488g	similar to sp|P36035 Saccharomyces cerevisiae YKL217w JEN1 carboxylic acid transporter protein, hypothetical start	GO:0005215	GO:0006810	GO:0005737, GO:0016020, GO:0005739, GO:0005886	0.47459888	1.0659187	0.5058838
3	YALI0C19756g	no similarity, hypothetical start	NA	NA	NA	0.8023425	0.72041464	0.57801926
3	YALI0C23452g	no similarity, hypothetical start	GO:0016787, GO:0003674, GO:0004871	GO:0007124, GO:0000746, GO:0005975, GO:0000910, GO:0007047, GO:0006950, GO:0007165, GO:0042221, GO:0009653	GO:0005575, GO:0005576, GO:0005886, GO:0005618, GO:0016020, GO:0030427	0.3583683	1.3492022	0.4835113
3	YALI0C24057g	similar to sp|P28007 Saccharomyces cerevisiae YHR089c GAR1 nucleolar rRNA processing protein, 5 end, hypothetical start	GO:0003723, GO:0016853	GO:0016070, GO:0042254, GO:0006996	GO:0005730, GO:0005634, GO:0005730	0.56414723	0.86744493	0.48936665
3	YALI0D03113g	weakly similar to sp|Q06096 Saccharomyces cerevisiae YPR105c, hypothetical start	GO:0003674	GO:0006810, GO:0016192	GO:0005794, GO:0005737, GO:0005794	0.70260465	0.62907964	0.44199428
3	YALI0D07018g	similar to tr|Q12000 Saccharomyces cerevisiae YOR091w, start by similarity	GO:0003674	GO:0042254	GO:0005737, GO:0005840, GO:0005840	0.7940969	0.62418395	0.49566254
3	YALI0D07458g	no similarity, hypothetical start	NA	NA	NA	0.79700696	0.6303193	0.50236887
3	YALI0D10593g	similar to sp|P40495 Saccharomyces cerevisiae YIL094c LYS12 homo-isocitrate dehydrogenase, hypothetical start	GO:0016491	GO:0006519	GO:0005737, GO:0005739, GO:0005739	0.45331392	1.2020253	0.54489475
3	YALI0D12188g	some similarities with sp|O13339 Schizosaccharomyces pombe Telomerase reverse transcriptase EST2, hypothetical start	GO:0016779, GO:0016740, GO:0003677	GO:0006259, GO:0006996	GO:0005634, GO:0005730	0.7172379	0.68607104	0.49207616
3	YALI0D16753g	highly similar to tr|Q8TG27 Talaromyces emersonii Malate dehydrogenase precursor, mitochondrial, start by similarity	GO:0016491	GO:0005975, GO:0006091, GO:0051186, GO:0045333	GO:0005737, GO:0005739	0.6671619	0.85160625	0.5681592
3	YALI0D20438g	similar to sp|P37304 Saccharomyces cerevisiae PAM1 protein, hypothetical start	GO:0003674	GO:0007124	GO:0005933, GO:0030427, GO:0005933	0.7404791	0.57258373	0.4239863
3	YALI0D25124g	no similarity, hypothetical start	NA	NA	NA	0.7888215	0.73850983	0.58255243
3	YALI0D26389g	similar to tr|P79058 Schizosaccharomyces pombe Hypothetical 15.4 kDa protein C10F6.16 in chromosome I, hypothetical start	GO:0003674	NA	GO:0005737, GO:0005634	0.7805493	0.57736975	0.45066556
3	YALI0D26664g	similar to sp|O23676 Arabidopsis thaliana Mago nashi protein, hypothetical start	NA	NA	NA	0.8706446	0.661047	0.57553697
3	YALI0E01210g	similar to tr|Q6C2I9 Yarrowia lipolytica YALI0F07535g, start by similarity	NA	NA	NA	0.5809855	1.2778026	0.74238473
3	YALI0E08617g	weakly similar to sp|P41807 Saccharomyces cerevisiae YPR036w VMA13 H+-ATPase V1 domain 54 KD subunit, vacuolar, hypothetical start	GO:0016787, GO:0005215	GO:0019725, GO:0006996	GO:0005737, GO:0016020, GO:0005773, GO:0016020	1.1634562	0.5366143	0.62432724
3	YALI0E11715g	weakly similar to sp|P12630 Saccharomyces cerevisiae YIL015w BAR1 Barrierpepsin precursor, hypothetical start	GO:0016787, GO:0008233	GO:0000746, GO:0042221, GO:0007165	NA	0.7805518	0.75699055	0.5908703
3	YALI0E12683g	highly similar to sp|P05694 Saccharomyces cerevisiae YER091c MET6 5-methyltetrahydropteroyltriglutamate--homocysteine methyltransferase, start by similarity	GO:0016740	GO:0006519	GO:0005737, GO:0005624, GO:0005737	0.9479147	0.4731233	0.44848055
3	YALI0E22088g	weakly similar to sp|P10863 Saccharomyces cerevisiae YER011w TIR1 cold-shock induced protein of the TIR1P,TIP1P family, hypothetical start	GO:0005198	GO:0006950	GO:0005618, GO:0005618	1.1908249	0.5022073	0.59804094
3	YALI0E23089g	similar to tr|O94061 Candida albicans CA49C4.02 accessory subunit of NADH-ubiquinone oxidoreductase, identified start	NA	NA	NA	0.8576047	0.647476	0.5552785
3	YALI0E23474g	tr|O74129 Yarrowia lipolytica, alkane utilisation CYP52 family member, identified start	NA	NA	NA	0.8330774	0.6717082	0.5595849
3	YALI0E23925g	weakly similar to DEHA0F18623g Debaryomyces hansenii, hypothetical start	NA	NA	NA	0.7490999	0.67235374	0.5036601
3	YALI0E24673g	weakly similar to sp|P53301 Saccharomyces cerevisiae YGR189c CRH1, hypothetical start	GO:0016740, GO:0003674	GO:0031505, GO:0007047	GO:0005618	0.549786	0.76416236	0.42012572
3	YALI0E34331g	weakly similar to tr|Q06325 Saccharomyces cerevisiae, hypothetical start	GO:0016787, GO:0008233	GO:0031505	GO:0005737, GO:0005783, GO:0005783	0.6592747	0.6489468	0.42783418
3	YALI0F03344g	highly similar to sp|Q92368 Schizosaccharomyces pombe SPAC29B12.06C Cell differentiation protein rcd1, start by similarity	GO:0003674	GO:0016070, GO:0006350	GO:0005634	0.74485016	0.53309	0.39707217
3	YALI0F03630g	similar to sp|P39529 Saccharomyces cerevisiae YJU6 putative 86.7 kDa transcriptional regulatory protein, hypothetical start	GO:0003674	NA	GO:0005575, GO:0005575	0.9200341	0.66967213	0.6161212
3	YALI0F03685g	no similarity, hypothetical start	NA	NA	NA	0.660516	0.5477245	0.3617808
3	YALI0F06006g	no similarity, hypothetical start	NA	NA	NA	0.5803939	0.6597055	0.38288906
3	YALI0F07711g	highly similar to sp|P12709 Saccharomyces cerevisiae YBR196c PGI1 glucose-6-phosphate isomerase, start by similarity	GO:0016853	GO:0044262, GO:0051186, GO:0006091, GO:0006766, GO:0005975	GO:0005737, GO:0005624, GO:0005739, GO:0005739	1.3543209	0.59349847	0.80378735
3	YALI0F09031g	similar to tr|Q6CI91 Yarrowia lipolytica YALI0A00550g, start by similarity	NA	NA	NA	0.76278424	0.7271354	0.55464745
3	YALI0F09581g	some similarities to sp|P49777 Schizosaccharomyces pombe ARS-binding protein 1, hypothetical start	NA	NA	NA	0.7564675	0.61327606	0.4639234
3	YALI0F21219g	similar to wi|NCU04098.1 Neurospora crassa NCU04098.1, probable glutaredoxin, start by similarity	GO:0016491	GO:0042221, GO:0006950, GO:0051186	GO:0005737, GO:0005739	0.95978206	0.6155988	0.5908407
3	YALI0F22319g	similar to tr|Q6CAX0 Yarrowia lipolytica YALI0C23705g, start by similarity	NA	NA	NA	0.92792875	0.6201494	0.5754544
3	YALI0F30437g	no similarity, hypothetical start	NA	NA	NA	0.4054325	0.8859372	0.35918772
4	YALI0A03971g	similar to tr|Q6CHW5 Yarrowia lipolytica YALI0A04059g, start by similarity	NA	NA	NA	2.1931329	0.8032934	1.7617291
4	YALI0A05291g	no similarity, hypothetical start	NA	NA	NA	1.7335005	0.8441101	1.4632652
4	YALI0A06347g	no similarity, hypothetical start	NA	NA	NA	2.3034005	0.6752152	1.5552909
4	YALI0A06974g	similar to tr|O74885 Schizosaccharomyces pombe SPCC576.01c xanthine oxidase, hypothetical start	NA	NA	NA	8.9425125	0.13607645	1.2168654
4	YALI0A08063g	weakly similar to tr|Q08831 Saccharomyces cerevisiae YOR359w VTS1 intracellular transporter, hypothetical start	GO:0003677, GO:0003723	GO:0016070, GO:0006810	GO:0005737, GO:0005634, GO:0005737	1.60772	0.703798	1.1315101
4	YALI0A10637g	weakly similar to tr|O59741 Schizosaccharomyces pombe Putative transcriptional activator with fungal binuclear cluster domain, hypothetical start	GO:0003674, GO:0030528	GO:0016070, GO:0006950, GO:0006350	GO:0005737, GO:0005634, GO:0005739	1.5122231	0.9530685	1.4412522
4	YALI0A16291g	weakly similar to tr|Q06681 Saccharomyces cerevisiae YDR326c, hypothetical start	GO:0003674	NA	GO:0005737, GO:0005739, GO:0005575, GO:0005737	1.665876	0.7229803	1.2043957
4	YALI0B01914g	similar to sp|P39709 Saccharomyces cerevisiae probable transporter SEO1, hypothetical start	GO:0005215	GO:0006810	GO:0016020	4.636943	0.62071294	2.8782103
4	YALI0B03036g	weakly similar to tr|O59733 Schizosaccharomyces pombe Hypothetical 28.0 kDa protein, hypothetical start	GO:0003723	GO:0016070, GO:0007049	GO:0005634	2.2252426	0.73679125	1.6395394
4	YALI0B03718g	weakly similar to sp|O60152 Schizosaccharomyces pombe N-end-recognizing protein (Ubiquitin-protein ligase E3 component), hypothetical start	GO:0016874	GO:0006464	NA	1.2765886	0.5897445	0.7528611
4	YALI0B04202g	similar to sp|P33413 Saccharomyces cerevisiae YHL016c DUR3 urea transport protein, start by similarity	GO:0005215	GO:0006810	GO:0016020, GO:0005886	1.5999471	0.5602736	0.8964081
4	YALI0B16148g	no similarity, hypothetical start	NA	NA	NA	1.2902763	0.63960284	0.82526433
4	YALI0B16500g	similar to sp|P09232 Saccharomyces cerevisiae YEL060c PRB1 protease B, vacuolar P3.40.f3.1, hypothetical start	GO:0016787, GO:0008233	GO:0044257, GO:0006950, GO:0030435, GO:0030163	GO:0005737, GO:0005773, GO:0005773	3.4195647	0.791419	2.7063086
4	YALI0B18656g	some similarities with sp|P41544 Saccharomyces cerevisiae YJL004c SYS1 multi copy suppressor of YPT6 singleton, hypothetical start	GO:0003674	GO:0006810, GO:0016050, GO:0016192, GO:0006996	GO:0005794, GO:0005737, GO:0012505, GO:0016020, GO:0012505	2.1344938	0.45752615	0.97658676
4	YALI0B19360g	similar to sp|O59791 Schizosaccharomyces pombe Hypothetical protein C320.14 in chromosome III, start by similarity	GO:0016829	GO:0006519	GO:0005575	1.5121133	0.8652017	1.308283
4	YALI0C06325g	weakly similar to tr|Q8Y6B4 Listeria monocytogenes Hypothetical protein, hypothetical start	NA	NA	NA	3.1465237	0.6042147	1.9011761
4	YALI0C06578g	similar to tr|Q874I3 Candida albicans, H+/nucleoside cotransporter, start by similarity	NA	NA	NA	1.8726403	0.87635463	1.641097
4	YALI0C10142g	no similarity, hypothetical start	NA	NA	NA	1.668405	0.8578777	1.4312874
4	YALI0C11209g	no similarity, hypothetical start	NA	NA	NA	1.7383299	0.6580567	1.1439196
4	YALI0C13794g	weakly similar to tr|Q6C189 Yarrowia lipolytica YALI0F18326g, hypothetical start	NA	NA	NA	1.2599914	0.6384055	0.8043855
4	YALI0C17237g	highly similar to sp|P19145 Saccharomyces cerevisiae General amino-acid permease GAP1, start by similarity	GO:0005215	GO:0006519, GO:0006810	GO:0005737, GO:0016023, GO:0016020, GO:0005886, GO:0005773	3.9743102	0.738337	2.93438
4	YALI0C18315g	similar to ca|CA0673|CaAMO2 Candida albicans amine oxidase, start by similarity	NA	NA	NA	5.827751	0.59920746	3.4920318
4	YALI0C21109g	similar to sp|P25348 Saccharomyces cerevisiae YCR003w MRPL32 ribosomal protein YmL32, mitochondrial, hypothetical start	GO:0005198	GO:0007005, GO:0006412	GO:0005737, GO:0016020, GO:0005740, GO:0005739, GO:0005840, GO:0005739	1.539597	0.6059173	0.9328685
4	YALI0C22748g	similar to tr|Q9WXD6 Brevibacterium linens 1, 4-butanediol diacrylate esterase, hypothetical start	NA	NA	NA	1.6526939	0.8343892	1.3789899
4	YALI0C22792g	similar to CA2809|CaAMO1 Candida albicans CaAMO1 amine oxidase, start by similarity	NA	NA	NA	2.1442423	0.6409852	1.3744274
4	YALI0C22836g	some similarities with tr|Q8TFK5 Yarrowia lipolytica Cell wall protein, hypothetical start	GO:0005198	GO:0007047,	GO:0005618	2.400198	0.8167658	1.9603996
4	YALI0C23947g	similar to sp|P32602 Saccharomyces cerevisiae YBL050w SEC17 transport vesicle fusion protein, start by similarity	GO:0030234, GO:0005515	GO:0016044, GO:0006810, GO:0007033, GO:0016050, GO:0016192, GO:0006996	GO:0005737, GO:0016020, GO:0005624, GO:0005624	1.5484328	0.68421423	1.0594598
4	YALI0D00649g	similar to sp|P32317 Saccharomyces cerevisiae YEL052w AFG1 ATPase family gene, start by similarity	GO:0003674	GO:0044257, GO:0007031, GO:0042221, GO:0006950, GO:0006810, GO:0030163	GO:0005737, GO:0016020, GO:0005740, GO:0005739, GO:0005739	1.6964612	0.52978927	0.89876693
4	YALI0D02046g	weakly similar to tr|Q06328 Saccharomyces cerevisiae YDR352w, start by similarity	GO:0003674	NA	GO:0005737, GO:0016020, GO:0005773, GO:0016020	2.2807057	0.6527372	1.4887015
4	YALI0D05621g	similar to sp|Q04895 Saccharomyces cerevisiae YIR028w DAL4 allantoin permease, start by similarity	GO:0005215	GO:0046483, GO:0006810	GO:0016020, GO:0016020	1.8430101	0.7123607	1.3128879
4	YALI0D06215g	similar to tr|Q9C251 Neurospora crassa Related to enoyl-CoA-hydratase, start by similarity	GO:0016787	NA	GO:0005739	1.7124616	0.64804703	1.1097556
4	YALI0D08052g	similar to sp|P00729 Saccharomyces cerevisiae YMR297w PRC1 carboxypeptidase y, serine-type protease, hypothetical start	GO:0016787, GO:0008233, GO:0016740	GO:0044257, GO:0030163	GO:0005737, GO:0005783, GO:0005773, GO:0005783	1.6045299	0.7152379	1.1476206
4	YALI0D08250g	similar to tr|Q871N8 Neurospora crassa NCU01449.1 hypothetical protein, hypothetical start	NA	NA	NA	4.3344684	0.39073187	1.693615
4	YALI0D10857g	some similarities with tr|O60140 Schizosaccharomyces pombe Hypothetical 49.1 kDa protein, hypothetical start	NA	NA	NA	1.7255181	0.69403386	1.1975679
4	YALI0D13024g	similar to tr|Q96WJ7 Blumeria graminis Glutamine synthetase (EC 6.3.1.2) (Glutamate--ammonia ligase), hypothetical start	NA	NA	NA	2.654696	0.55453956	1.4721339
4	YALI0D15554g	some similarities with sp|P87132 Schizosaccharomyces pombe Hypothetical protein, hypothetical start	GO:0005515, GO:0030528	GO:0006259, GO:0006950, GO:0005975	GO:0005737	1.6951041	0.6785155	1.1501544
4	YALI0D17072g	similar to sp|Q06549 Saccharomyces cerevisiae YLR245c CDD1 cytidine deaminase, start by similarity	GO:0016787	GO:0046483, GO:0006725	GO:0005737, GO:0005634, GO:0005634	1.5629992	0.7748464	1.2110844
4	YALI0D19140g	similar to sp|P30952 Saccharomyces cerevisiae YNL117w Malate synthase 1, glyoxysomal (EC 4.1.3.2), hypothetical start	GO:0016740	GO:0044262, GO:0005975	GO:0005737, GO:0005777, GO:0005777	2.0851302	0.29100463	0.60678256
4	YALI0D19470g	similar to tr|Q871H9 Neurospora crassa B16M17.090 Related to Ste20-like kinase Don3, hypothetical start	GO:0016740, GO:0004672	GO:0007047, GO:0030435, GO:0006464	GO:0005737, GO:0005634, GO:0016020	1.5071801	0.7911788	1.192449
4	YALI0D19646g	similar to sp|P50276 Saccharomyces cerevisiae High-affinity methionine permease, hypothetical start	GO:0005215	GO:0006810	GO:0016020, GO:0005886	1.5072061	0.9845331	1.4838941
4	YALI0D20262g	similar to sp|Q02896 Saccharomyces cerevisiae YPL087w YDC1 alkaline dihydroceramidase, hypothetical start	GO:0016787	GO:0044255, GO:0006950, GO:0006629	GO:0005737, GO:0005783, GO:0005783	1.5803164	0.71640223	1.1321423
4	YALI0D20482g	some similarities with sp|P78688 Gibberella fujikuroi Nitrogen regulatory protein areA, hypothetical start	NA	NA	NA	1.6751678	0.6197343	1.0381589
4	YALI0D26532g	some similarities with DEHA0G13519g Debaryomyces hansenii IPF14493, hypothetical start	GO:0003674	NA	GO:0005575	4.337638	0.62516004	2.7117178
4	YALI0E02772g	tr|Q8WZM0 Yarrowia lipolytica histone N-acetyltransferase, identified start	GO:0016740, GO:0005515, GO:0030528	GO:0006996, GO:0006464	GO:0005634, GO:0005694	1.5245988	0.57154006	0.87136936
4	YALI0E05379g	no similarity, possibly noncoding, hypothetical start	NA	NA	NA	1.5494133	0.70576566	1.0935228
4	YALI0E07271g	similar to sp|P32528 Saccharomyces cerevisiae YBR208c DUR1_2 urea amidolyase, hypothetical start	GO:0016787, GO:0016874	GO:0046483	GO:0005737	15.142038	0.114722796	1.737137
4	YALI0E18986g	highly similar to sp|P04838 Saccharomyces cerevisiae YLL039c UBI4 ubiquitin, start by similarity	GO:0005515	GO:0006464, GO:0006950, GO:0030435	GO:0005737, GO:0005737	2.8708797	0.6699069	1.9232222
4	YALI0E20625g	some similarities with sp|P18562 Saccharomyces cerevisiae YHR128w FUR1 uracil phosphoribosyltransferase, hypothetical start	GO:0016740	NA	NA	5.004196	0.39568585	1.9800897
4	YALI0E24167g	weakly similar to sp|P41930 Saccharomyces cerevisiae YPL092w SSU1 sulfite sensitivity protein, hypothetical start	GO:0005215	GO:0006810	GO:0016020, GO:0005886, GO:0005886	1.6109644	0.769366	1.2394212
4	YALI0E27852g	similar to sp|P48777 Emericella nidulans UAPC Purine permease, hypothetical start	NA	NA	NA	1.9623554	0.60300356	1.1833073
4	YALI0E31757g	weakly similar to tr|Q8X0W7 Neurospora crassa 123A4.250 Related to NsdD protein, hypothetical start	GO:0030528, GO:0003677	GO:0006350	GO:0005634	2.1162586	0.52467245	1.1103426
4	YALI0F00550g	no similarity, hypothetical start	NA	NA	NA	1.5310997	0.7342238	1.1241698
4	YALI0F01606g	similar to sp|O13902 Schizosaccharomyces pombe Dihydroxyacetone kinase 1, DAK1 (DHA kinase 1), start by similarity	NA	NA	NA	1.9542361	0.79708445	1.5576912
4	YALI0F05940g	similar to sp|Q01532 Saccharomyces cerevisiae YNL239w, hypothetical start	GO:0016787, GO:0008233, GO:0030528	GO:0006519, GO:0042221	GO:0005737, GO:0005739	2.5334563	0.84270203	2.1349487
4	YALI0F09625g	similar to sp|Q03941 Saccharomyces cerevisiae YDR196c and DEHA0G14179g Debaryomyces hansenii, start by similarity	GO:0016740	GO:0051186	GO:0005737, GO:0012505, GO:0005783, GO:0005739, GO:0005634, GO:0016020, GO:0005783	1.7078458	0.8882962	1.517073
4	YALI0F09691g	similar to tr|Q06593 Saccharomyces cerevisiae Similar to S. CEREVISIAE hypothetical protein HRD799 and tr|Q06593 Saccharomyces cerevisiae Similar to S. CEREVISIAE hypothetical protein HRD799, hypothetical start	GO:0005215	GO:0016044, GO:0006810, GO:0007033	GO:0016020, GO:0005886	1.5879432	0.8293732	1.3169975
4	YALI0F13519g	weakly similar to sp|P52593 Saccharomyces cerevisiae YML103c NUP188 nuclear pore protein, start by similarity	GO:0005198	GO:0006997, GO:0042254, GO:0006810, GO:0006996	GO:0012505, GO:0016020, GO:0005634, GO:0012505	1.2859237	0.64381933	0.8279026
4	YALI0F16401g	weakly similar to sp|P22580 Saccharomyces cerevisiae YDR242w AMD2 amidase, start by similarity	GO:0016787	NA	GO:0005575, GO:0005575	2.676539	0.656502	1.7571533
4	YALI0F16753g	weakly similar to tr|Q9XYW6 Drosophila melanogaster CHIP protein (RE01069p), hypothetical start	NA	NA	NA	2.4763198	0.5399865	1.3371793
4	YALI0F17820g	highly similar to sp|P39708 Saccharomyces cerevisiae YAL062w GDH3 NADP-glutamate dehydrogenase or sp|P07262 Saccharomyces cerevisiae YOR375c GDH1 glutamate dehydrogenase (NADP+), start by similarity	GO:0016491	GO:0006519	GO:0005737, GO:0005634, GO:0005739	1.5021453	0.5443031	0.8176223
4	YALI0F18634g	some similarities with CA2646|IPF13089 Candida albicans IPF13089 unknown function, hypothetical start	GO:0003674	GO:0006996, GO:0007010, GO:0007049	GO:0005737	1.5042261	0.6314121	0.9497865
4	YALI0F23683g	weakly similar to sp|P38996 Saccharomyces cerevisiae YPL190c NAB3 polyadenylated RNA-binding protein, hypothetical start	GO:0003723	GO:0016070, GO:0006350	GO:0005634, GO:0005634	1.8235334	0.8462487	1.5431628
4	YALI0F26103g	weakly similar to sp|P32656 Saccharomyces cerevisiae YER163c unknown function, hypothetical start	GO:0003674	NA	GO:0005737, GO:0005634, GO:0005634	1.4837213	0.613978	0.9109723
4	YALI0F26521g	similar to sp|P26364 Saccharomyces cerevisiae YER170w ADK2 adenylate kinase, start by similarity	GO:0016740	NA	GO:0005737, GO:0016020, GO:0005740, GO:0005739, GO:0005739	1.2046828	0.6370999	0.7675033
4	YALI0F31251g	some similarities with tr|Q96WX5 Botrytis cinerea Bc-hch, hypothetical start	NA	NA	NA	1.5887944	0.7436466	1.1815015
4	YALI0F31273g	highly similar to sp|P18562 Saccharomyces cerevisiae YHR128w FUR1 uracil phosphoribosyltransferase, start by similarity	GO:0016740	GO:0006725, GO:0046483	NA	3.3889117	0.46668878	1.581567
4	YALI0F31889g	uniprot|P09230 Yarrowia lipolytica Alkaline extracellular protease precursor no start				1.7532498	0.7759822	1.3604906
5a	YALI0A09064g	similar to sp|Q12116 Saccharomyces cerevisiae YDR105c, start by similarity	GO:0003674	NA	GO:0005737, GO:0016020, GO:0005773, GO:0016020	1.2382295	1.6945802	2.098279
5a	YALI0A11649g	similar to tr|Q6CH30 Yarrowia lipolytica YALI0A13233g, threonine-rich protein, hypothetical start	NA	NA	NA	1.1236728	1.4973546	1.6825368
5a	YALI0A14542g	tr|Q8WZL8 Yarrowia lipolytica Transcriptional repressor, identified start	GO:0030528	GO:0006996, GO:0006350	GO:0005634	1.0966026	1.7771115	1.9487852
5a	YALI0A16207g	AJ621548 Yarrowia lipolytica transposon Mutyl MudrA, identified start	NA	NA	NA	0.85857207	1.607228	1.3799212
5a	YALI0A17919g	similar to sp|P38288 Saccharomyces cerevisiae YBR162c (TOS1), start by similarity	GO:0003674	GO:0042221	GO:0005618, GO:0005737, GO:0005773, GO:0005773	1.0548972	1.5992684	1.6870637
5a	YALI0A19580g	weakly similar to sp|P39109 Saccharomyces cerevisiae YDR135c YCF1 glutathione S-conjugate transporter (vacuolar), hypothetical start	GO:0016787, GO:0005215	GO:0042221, GO:0006810	GO:0005737, GO:0016020, GO:0005773	1.3810246	2.0352235	2.8106935
5a	YALI0B01980g	some similarities with sp|P87250 Kluyveromyces lactis mitochondrial replication protein MTF1, hypothetical start	GO:0016740, GO:0005515, GO:0030528	GO:0016070, GO:0006996, GO:0006350	GO:0005737, GO:0005740, GO:0005739	1.2266338	1.3209766	1.6203545
5a	YALI0B06094g	weakly similar to tr|Q12204 Saccharomyces cerevisiae YOR022c weak similarity to D.melanogaster probable Ca2+ transporter rdgB, hypothetical start	GO:0016787	NA	GO:0005737, GO:0005739, GO:0005739	1.5137646	1.2374638	1.8732289
5a	YALI0B06534g	similar to sp|O95777 Homo sapiens U6 snRNA-associated Sm-like protein LSm8, start by similarity	GO:0003723	GO:0016070	GO:0005634, GO:0005730	1.2286958	1.7770633	2.1834702
5a	YALI0B11154g	similar to YLR260w Saccharomyces cerevisiae YLR260w LCB5 sphingolipid long chain base kinase, hypothetical start	GO:0016740	GO:0044255, GO:0006950, GO:0023046, GO:0006629, GO:0007165	GO:0005624, GO:0005737, GO:0005783, GO:0005794, GO:0005886	0.8542373	2.068377	1.7668849
5a	YALI0B13992g	weakly similar to sp|P22035 Saccharomyces cerevisiae MYB-like DNA-binding protein BAS1, start by similarity	GO:0003677, GO:0030528	GO:0006259, GO:0016070, GO:0007049, GO:0006519, GO:0006725, GO:0046483, GO:0007126, GO:0006350	GO:0005634	0.9281542	2.0733755	1.9244121
5a	YALI0B15400g	similar to tr|O94443 Schizosaccharomyces pombe Putative exonuclease, hypothetical start	GO:0016787	GO:0016070, GO:0006996, GO:0042254	GO:0005634	1.1598607	1.5249898	1.7687758
5a	YALI0B16412g	similar to sp|P40445 Saccharomyces cerevisiae YIL166c similarity to allantoate permease DAL5P P10.2.f5.1, hypothetical start	GO:0005215	GO:0006810, GO:0016044, GO:0016192	GO:0016020, GO:0005783, GO:0005886, GO:0005739	1.1159266	1.4631618	1.6327811
5a	YALI0B17226g	weakly similar to sp|P50076 Saccharomyces cerevisiae YGR227w DIE2 ITR1 expression promoting protein singleton, hypothetical start	GO:0016740	GO:0044262, GO:0006464	GO:0005737, GO:0012505, GO:0005783, GO:0016020, GO:0005783	1.2194976	1.3059778	1.5926367
5a	YALI0B22572g	similar to sp|P53734 Saccharomyces cerevisiae ATP-dependent RNA helicase DBP6 (DEAD-box protein 6, start by similarity	GO:0004386, GO:0016787	GO:0016070, GO:0042254, GO:0006996	GO:0005730, GO:0005634, GO:0005737, GO:0005730	1.0270592	2.1507695	2.2089677
5a	YALI0C00385g	similar to tr|Q94C55 Arabidopsis thaliana Hypothetical 59.4 kDa protein, hypothetical start	NA	NA	NA	1.0988533	2.573391	2.8277793
5a	YALI0C04213g	similar to sp|P38333 Saccharomyces cerevisiae YBR247c ENP1 effects N-glycosylation, start by similarity	GO:0003723	GO:0016070, GO:0042254, GO:0006996	GO:0005737, GO:0005730, GO:0005634, GO:0005730	1.3183824	1.2411153	1.6362647
5a	YALI0C07128g	similar to sp|P33734 Saccharomyces cerevisiae Imidazole glycerol phosphate synthase hisHF (IGP synthase) (ImGP synthase) (IGPS) [Includes: Glutamine amidotransferase (EC 2.4.2.-); Cyclase (EC 4.1.3.-)], start by similarity	GO:0016740	GO:0006519, GO:0046483	NA	1.0282692	1.6842415	1.7318538
5a	YALI0C08096g	some similarities to AN3445,2 Aspergillus nudulans predicted protein, hypothetical start	NA	NA	NA	0.865753	2.0711694	1.793121
5a	YALI0C08481g	similar to sp|P40986 Saccharomyces cerevisiae YDR182w CDC1 cell division control protein, hypothetical start	GO:0003674	GO:0006259, GO:0019725, GO:0007010, GO:0006950, GO:0006996	GO:0005737, GO:0005783, GO:0016020, GO:0016020	1.1142063	1.6033711	1.7864861
5a	YALI0C10626g	no similarity, hypothetical start	NA	NA	NA	0.9920069	1.9059244	1.8906901
5a	YALI0C12254g	similar to tr|Q08970 Saccharomyces cerevisiae YPL224c MMT2 mitochondrial iron transporter, hypothetical start	GO:0003674	GO:0019725	GO:0005737, GO:0016020, GO:0005739, GO:0005739	0.9362577	1.6412266	1.5366112
5a	YALI0C13332g	no similarity, hypothetical start	NA	NA	NA	1.4264399	1.9222261	2.74194
5a	YALI0C19426g	weakly similar to sp|P19735 Saccharomyces cerevisiae YBR055c PRP6 snRNP(U4/U6)-associated splicing factor, start by similarity	GO:0003674, GO:0003723	GO:0016070	GO:0005634, GO:0005634	0.9772022	2.337141	2.2838595
5a	YALI0D00759g	weakly similar to sp|P32804 Saccharomyces cerevisiae YGL255w ZRT1 high-affinity zinc transport protein, hypothetical start	GO:0005215	GO:0006810	GO:0016020, GO:0005886, GO:0005886	0.9928113	1.7949287	1.7820255
5a	YALI0D02255g	no similarity, hypothetical start	NA	NA	NA	1.0894071	1.9675616	2.1434755
5a	YALI0D02673g	weakly similar to sp|P43606 Saccharomyces cerevisiae YFR029w PTR3 regulator of expression of the PTR2, GAP1 and BAP2 genes, hypothetical start	GO:0003674	GO:0042221	GO:0016020, GO:0005886, GO:0005886	1.2285869	1.2826514	1.5758487
5a	YALI0D03091g	weakly similar to sp|P18410 Saccharomyces cerevisiae YAL009w SPO7 meiotic protein, start by similarity	GO:0016787, GO:0004721	GO:0007049, GO:0016044, GO:0007126, GO:0006997, GO:0030435	GO:0012505, GO:0016020, GO:0012505	1.012755	1.7564003	1.7788033
5a	YALI0D03465g	sp|P30887 Yarrowia lipolytica Acid phosphatase precursor PHO2 gene, identified start	NA	NA	NA	1.3069968	1.3282073	1.7359626
5a	YALI0D05995g	similar to sp|P32368 Saccharomyces cerevisiae YKL212w SAC1 Recessive suppressor of secretory defect, start by similarity	GO:0016787	GO:0044255, GO:0006810, GO:0007165, GO:0016192, GO:0006629	GO:0005794, GO:0005737, GO:0012505, GO:0005783, GO:0016020, GO:0005740, GO:0005739, GO:0012505	0.93102294	1.9560124	1.8210925
5a	YALI0D09361g	highly similar to sp|P19414 Saccharomyces cerevisiae Aconitate hydratase, mitochondrial precursor (EC 4.2.1.3) (Citrate hydro-lyase) (Aconitase), hypothetical start	GO:0003677, GO:0016829	GO:0006519, GO:0045333, GO:0051186, GO:0006091, GO:0007005, GO:0006996, , GO:0005975, GO:0042221	GO:0005737, GO:0005739, GO:0005739	1.0344646	1.5843806	1.6389856
5a	YALI0D09647g	weakly similar to sp|P05085 Saccharomyces cerevisiae Arginine metabolism regulation protein II, hypothetical start	GO:0005515, GO:0030528	GO:0006519, GO:0006810, GO:0016192	GO:0005634, GO:0005634	1.0358597	1.4688135	1.5214849
5a	YALI0D10153g	no similarity, hypothetical start	NA	NA	NA	0.85511744	2.0117817	1.7203097
5a	YALI0D11066g	weakly similar to sp|P48439 Saccharomyces cerevisiae YOR085w OST3 oligosaccharyltransferase gamma subunit P2.113.f2.1, hypothetical start	GO:0016740	GO:0044262, GO:0070271, GO:0006464	GO:0005737, GO:0012505, GO:0005783, GO:0016020, GO:0005783	0.8857116	2.1080015	1.8670814
5a	YALI0D11176g	similar to sp|P47169 Saccharomyces cerevisiae YJR137c ECM17 involved in cell wall biogenesis and architecture, hypothetical start	GO:0016491	GO:0031505, GO:0007047, , GO:0006519, GO:0042221	GO:0005737	1.0051656	1.6357619	1.6442116
5a	YALI0D14344g	similar to tr|Q8X0N5 Neurospora crassa Conserved hypothetical protein, start by similarity	GO:0003674	NA	GO:0005737	1.0795058	1.3973331	1.5084293
5a	YALI0D14564g	similar to sp|O42636 Neurospora crassa CIA30 Complex I intermediate-associated protein 30, mitochondrial precursor, hypothetical start	NA	NA	NA	0.85758644	1.6885277	1.4480584
5a	YALI0D21648g	some similarities with DEHA0G17006g Debaryomyces hansenii IPF 273.1, hypothetical start	NA	NA	NA	0.9119633	2.031502	1.8526553
5a	YALI0D22154g	weakly similar to DEHA0G05324g Debaryomyces hansenii, hypothetical start	GO:0003674	GO:0006259, GO:0006996, GO:0006950, GO:0032196	GO:0005737, GO:0005634, GO:0005694, GO:0005739	1.2513124	1.904265	2.3828304
5a	YALI0E06919g	similar to sp|P87141 Schizosaccharomyces pombe SPAC57A7.11 WD-repeat protein mip1, hypothetical start	GO:0003674	GO:0006950, GO:0007165	GO:0005737, , GO:0005886, GO:0005773, GO:0005624, GO:0016020, GO:0005739	0.8616362	2.0437179	1.7609413
5a	YALI0E10307g	similar to sp|P17324 Saccharomyces cerevisiae YIL168W SDL1 L-serine dehydratase and sp|P25379 Saccharomyces cerevisiae YCL064c CHA1 L-serine/L-threonine deaminase, hypothetical start	GO:0016829	GO:0006519	GO:0005737, GO:0005739, GO:0005739	1.6027619	1.0854362	1.7396958
5a	YALI0E10439g	weakly similar to sp|P40079 Saccharomyces cerevisiae YER127w LCP5 NGG1P interacting protein, hypothetical start	GO:0003723	GO:0016070, GO:0042254, GO:0006996	GO:0005634, GO:0005730	1.1797974	1.4755336	1.7408308
5a	YALI0E13233g	similar to sp|P33755 Saccharomyces cerevisiae YBR170c NPL4 nuclear protein localization factor and ER translocation component, start by similarity	GO:0003674	GO:0044257, GO:0030163	GO:0005737, GO:0012505, GO:0005783, GO:0016020, GO:0005783	1.0220232	1.6546978	1.6911395
5a	YALI0E13277g	tr|O93814 Yarrowia lipolytica Elongation factor 3 (EF-3), identified start	GO:0016787, GO:0045182	GO:0042254, GO:0006412	GO:0005737, GO:0005840	0.88481504	1.9620242	1.7360286
5a	YALI0E14058g	similar to sp|P38922 Saccharomyces cerevisiae YNL004w HRB1, hypothetical start	GO:0003723	GO:0006810	GO:0005737, GO:0005634, GO:0005634	1.047815	1.8339589	1.9216496
5a	YALI0E17171g	similar to ca|CA1552|CaPUT1 Candida albicans CaPUT1 proline oxidase (by homology) , hypothetical start	NA	NA	NA	1.1179141	1.6145792	1.8049608
5a	YALI0E20977g	similar to sp|P53090 Saccharomyces cerevisiae YGL202w ARO8 aromatic amino acid aminotransferase I, hypothetical start	GO:0016740	GO:0006519, GO:0006725	GO:0005737, GO:0005737	1.0059651	1.6969377	1.7070602
5a	YALI0E21648g	similar to DEHA0F25102g Debaryomyces hansenii, hypothetical start	GO:0003674	GO:0030163	GO:0005737	1.2688112	1.5279537	1.9386848
5a	YALI0E22264g	weakly similar to wi|NCU07888.1 Neurospora crassa NCU07888.1 predicted protein, hypothetical start	NA	NA	NA	1.2982007	1.1857882	1.539391
5a	YALI0E22627g	similar to sp|P32460 Saccharomyces cerevisiae YIR030c DCG1 involved in nitrogen-catabolite metabolism, hypothetical start	GO:0003674	NA	GO:0005575, GO:0005575	1.2253779	1.4217857	1.7422247
5a	YALI0E26081g	similar to tr|Q04311 Saccharomyces cerevisiae YDR049w, hypothetical start	GO:0003674	NA	GO:0005737, GO:0005739, GO:0005739	0.89232826	2.0898776	1.864857
5a	YALI0E26719g	sp|Q12724 disrupted by Saccharomyces cerevisiae Invertase 2 precursor, identified start	GO:0016787	GO:0005975	GO:0005737, GO:0005576, GO:0005739	1.4705929	2.0266685	2.9804044
5a	YALI0E27720g	similar to CAGL0J05786g Candida glabrata, hypothetical start	NA	NA	NA	1.0940963	1.7891922	1.9575486
5a	YALI0E33385g	no similarity, hypothetical start	NA	NA	NA	1.1212709	1.8400435	2.0631874
5a	YALI0F02783g	weakly similar to sp|P39923 Saccharomyces cerevisiae YEL062w NPR2 nitrogen permease regulator, hypothetical start	GO:0003674	GO:0042221, GO:0006950, GO:0023046, GO:0006810	GO:0005575, GO:0005575	1.1022708	1.5444431	1.7023947
5a	YALI0F05698g	weakly similar to sp|P32849 Saccharomyces cerevisiae YLR032w, start by similarity	GO:0003677, GO:0004386, GO:0016787	GO:0006259, GO:0019725, GO:0070271, GO:0006464, GO:0006950, GO:0006996	GO:0005694, GO:0005634, GO:0005694	1.2592609	1.5432632	1.943371
5a	YALI0F06578g	similar to sp|P53629 Saccharomyces cerevisiae YNR019w ARE2 acyl-CoA sterol acyltransferase, hypothetical start	GO:0016740	GO:0006629	GO:0005737, GO:0005783, GO:0005783	1.1639595	1.8904309	2.200385
5a	YALI0F08305g	similar to sp|P29295 Saccharomyces cerevisiae YPL204w HRR25 casein kinase I, start by similarity	GO:0004672, GO:0016740	GO:0006259, GO:0016070, GO:0007049, GO:0007059, GO:0007010, GO:0007126, GO:0006464, GO:0006950, GO:0042254, GO:0006810, GO:0016192, GO:0006996	GO:0005933, GO:0005694, GO:0005737, GO:0005856, GO:0016020, GO:0005815, GO:0005634, GO:0005886, GO:0030427, GO:0005886	1.0422751	1.5447699	1.610075
5a	YALI0F09053g	weakly similar to DEHA0E12738g Debaryomyces hansenii and ca|CA0222|IPF12141 Candida albicans, hypothetical start	NA	NA	NA	1.1044784	1.728171	1.9087273
5a	YALI0F09317g	no similarity, hypothetical start	NA	NA	NA	1.1153239	1.5459383	1.724222
5a	YALI0F12727g	some similarities with tr|Q8W378 Oryza sativa Putative tetratricopeptide repeat protein and Neurospora crassa NCU08664.1 predicted protein, hypothetical start	NA	NA	NA	0.94042224	1.8321227	1.7229688
5a	YALI0F17424g	some similarities to sp|P12351 Saccharomyces cerevisiae YLR256w CYP1/HAP1 Activator of CYC1 and CYP3 transcription, hypothetical start	GO:0003677, GO:0030528	GO:0016070, GO:0045333, GO:0006091, GO:0006350, GO:0006996, GO:0006629, GO:0042221	GO:0005634, GO:0005737, GO:0005739, GO:0005886	1.1851953	1.7452178	2.068424
5a	YALI0F18436g	similar to tr|Q9Y7B3 Emericella nidulans DopA developmental regulatory gene, start by similarity	GO:0003674	GO:0006996, GO:0009653, GO:0016192, GO:0006810	GO:0005737, GO:0005739	1.1824775	2.1153507	2.5013545
5a	YALI0F22495g	similar to sp|O60126 Schizosaccharomyces pombe DNA topoisomerase III (EC 5.99.1.2), start by similarity	GO:0016853, GO:0003677	GO:0006259, GO:0006996, GO:0007126, GO:0007049	GO:0005634, GO:0005694	1.1916004	1.8374333	2.1894865
5a	YALI0F30063g	similar to sp|P47082 Saccharomyces cerevisiae YJR001w AVT1 neutral amino acid transporter, hypothetical start	GO:0005215	GO:0006810	GO:0005737, GO:0016020, GO:0005773, GO:0016020	1.0331357	2.1684074	2.2402592
5a	YALI0F30569g	similar to sp|P17064 Saccharomyces cerevisiae YER056c FCY2 purine-cytosine permease, hypothetical start	GO:0005215	GO:0006810	GO:0016020, GO:0005886, GO:0005886	1.6659222	0.76462847	1.2738116
5a	YALI0F30635g	no similarity, hypothetical start	NA	NA	NA	1.2186984	1.4422555	1.7576745
5b	YALI0A00660g	weakly similar to sp|Q12218 Saccharomyces cerevisiae YOR009w, hypothetical start	GO:0003674	NA	GO:0005618, GO:0005618	0.71788085	1.6725096	1.2006625
5b	YALI0A00847g	similar to tr|O59826 Schizosaccharomyces pombe Putative potassium channel subunit, start by similarity	GO:0016491	GO:0042221	GO:0005575	0.8139862	2.0307312	1.6529871
5b	YALI0A01331g	similar to sp|P39984 Saccharomyces cerevisiae YEL056w HAT2; Histone acetyltransferase type B subunit 2, start by similarity	GO:0005515, GO:0016740	GO:0016070, GO:0051276, GO:0006464, GO:0006350	GO:0005737, GO:0005634	1.0980885	1.5112149	1.6594477
5b	YALI0A02629g	no similarity, hypothetical start	NA	NA	NA	0.9524854	1.549141	1.4755342
5b	YALI0A07557g	similar to tr|Q6CB45 Yarrowia lipolytica YALI0C22022g, start by similarity	NA	NA	NA	0.8808777	2.2169764	1.9528852
5b	YALI0A08932g	tr|Q9C0U0 Yarrowia lipolytica pol protein	NA	NA	NA	1.0999198	1.8466339	2.0311491
5b	YALI0A09262g	tr|Q6H9N6 Yarrowia lipolytica Alkaline extracellular protease precursor (AEP2), hypothetical start	NA	NA	NA	1.0076145	1.731738	1.7449242
5b	YALI0A11561g	no similarity, hypothetical start	NA	NA	NA	1.0568274	1.5839003	1.6739094
5b	YALI0A11605g	weakly similar to tr|O94343 Schizosaccharomyces pombe Putative MSF transporter, hypothetical start	GO:0005215	GO:0007047, GO:0030435, GO:0042221, GO:0006810	GO:0005737, GO:0005773, GO:0005624, GO:0016020, GO:0005739, GO:0005886, GO:0005933	1.1870859	1.5154697	1.7989928
5b	YALI0A12243g	no similarity, hypothetical start	NA	NA	NA	0.79580534	1.8893915	1.5035878
5b	YALI0A17380g	similar to tr|P89886 Saccharomyces cerevisiae YER007ca, hypothetical start	GO:0003723	GO:0042254	GO:0005737, GO:0005840, GO:0005840	0.92712045	1.5832735	1.4678853
5b	YALI0A19316g	no similarity, hypothetical start	NA	NA	NA	0.8459054	2.01096	1.701082
5b	YALI0A19448g	weakly similar to sp|P38067 Saccharomyces cerevisiae YBR006w UGA2 succinate semialdehyde dehydrogenase, hypothetical start	GO:0016491	GO:0006519, GO:0042221, GO:0006950	GO:0005737	0.8621166	1.759781	1.5171363
5b	YALI0A19492g	similar to tr|Q7SGF7 Neurospora crassa NCU00965.1 predicted protein, hypothetical start	GO:0005515	GO:0006810, GO:0006464	GO:0005737, GO:0016020, GO:0012505, GO:0005783	1.0466173	1.4720094	1.5406305
5b	YALI0A20064g	no similarity, hypothetical start	NA	NA	NA	0.961421	1.7709793	1.7026567
5b	YALI0B00704g	highly similar to sp|P07170 Saccharomyces cerevisiae Adenylate kinase cytosolic (EC 2.7.4.3) (ATP-AMP transphosphorylase), start by similarity	GO:0016740	GO:0046483	GO:0005737, GO:0005740, GO:0005739, GO:0005739	0.8347307	1.5491797	1.2931478
5b	YALI0B04488g	weakly similar to tr|Q12280 Saccharomyces cerevisiae YPL242c IQG1 involved in cytokinesis, has similarity to mammalian IQGAP proteins, hypothetical start	GO:0005515	GO:0000910, GO:0007010, GO:0006950, GO:0006996	GO:0005938, GO:0005933, GO:0005737, GO:0005856, GO:0030427, GO:0005933	1.0271839	1.8908696	1.9422709
5b	YALI0B07381g	highly similar to sp|Q9Y882 Schizosaccharomyces japonicus Tubulin gamma chain (Gamma tubulin), start by similarity	GO:0005198	GO:0006996, GO:0007010, GO:0007049	GO:0005737, GO:0005856, GO:0005815	0.9149129	1.860165	1.7018889
5b	YALI0B09163g	similar to sp|P08540 Kluyveromyces lactis potential acid phosphatase, hypothetical start	NA	NA	NA	0.771324	1.5448259	1.1915612
5b	YALI0B09339g	similar to tr|O13563 Saccharomyces cerevisiae YLR421c RPN13 weak similarity to human 42K membrane glycoprotein, start by similarity	GO:0005515, GO:0016787, GO:0008233	GO:0044257	GO:0005737	1.0633147	1.4836664	1.5776043
5b	YALI0B10087g	some similarities with KLLA0B09350g Kluyveromyces lactis IPF 7260.1, hypothetical start	NA	NA	NA	0.9507259	1.872324	1.7800668
5b	YALI0B12122g	weakly similar to sp|Q9UTS6 Schizosaccharomyces pombe Cytoplasmic dynein light chain (TCTEX-1 protein homolog), hypothetical start	GO:0003674	NA	GO:0005737	0.9659281	1.5305167	1.4783691
5b	YALI0B12716g	weakly similar to uniprot|P41546 Saccharomyces cerevisiae YFL031w HAC1 Basic leucine zipper (bZIP) transcription factor (ATF/CREB1 homolog) that regulates the unfolded protein response, via UPRE binding, and membrane biogenesis	NA	NA	NA	1.0916185	2.0548475	2.2431097
5b	YALI0B15884g	similar to sp|O93995 Candida albicans CaCOQ3 Hexaprenyldihydroxybenzoate methyltransferase, mitochondrial precursor, hypothetical start	GO:0016740	GO:0051186	GO:0005737, GO:0005740, GO:0016020, GO:0005739	1.0598989	1.5191942	1.6101922
5b	YALI0B16302g	no similarity, hypothetical start	NA	NA	NA	1.0470748	1.879523	1.9680012
5b	YALI0B18700g	similar to tr|Q8TG13 Neurospora crassa Casein kinase II alpha subunit CKA, start by similarity	GO:0016740, GO:0004672	GO:0016070, GO:0019725, , GO:0006464, GO:0006950, GO:0006350, GO:0009653, GO:0007049	NA	1.0288082	1.5783222	1.6237909
5b	YALI0B21054g	weakly similar to tr|Q8VCG3 Mus musculus Hypothetical protein, hypothetical start	NA	NA	NA	1.2665914	1.1923883	1.5102688
5b	YALI0C00165g	similar to sp|Q9P371 Schizosaccharomyces pombe, hypothetical start	NA	NA	NA	0.9794441	1.7874563	1.7507136
5b	YALI0C01463g	similar to sp|Q04174 Saccharomyces cerevisiae SMP3 protein kinase C pathway protein, hypothetical start	GO:0003677, GO:0030528	GO:0016070, GO:0007049, GO:0007010, GO:0006350, GO:0006259, GO:0006996	GO:0005694, GO:0005634, GO:0005634	0.92436504	1.7568524	1.623973
5b	YALI0C02453g	weakly similar to tr|Q08754 Saccharomyces cerevisiae YOR299w BUD7 involved in bud-site selection, start identified by cDNA	GO:0003674	GO:0007049, GO:0044262, GO:0000910, GO:0006810, GO:0016192, GO:0007047, GO:0009653, GO:0005975	GO:0005794, GO:0005737, GO:0016023, GO:0005840, GO:0016023	0.83201504	1.8395826	1.5305604
5b	YALI0C03003g	similar to sp|P32573 Saccharomyces cerevisiae YNL202w SPS19 peroxisomal 2,4-dienoyl-CoA reductase singleton, hypothetical start	GO:0016491, GO:0016740, GO:0003674	GO:0044255, GO:0030435, GO:0045333, GO:0006629, GO:0042221, GO:0006091	GO:0005737, GO:0005777, GO:0005783, GO:0005634, GO:0016020, GO:0005739, GO:0005575, GO:0005740, GO:0005840	0.89825976	1.6818783	1.5107636
5b	YALI0C03091g	no similarity, hypothetical start	NA	NA	NA	0.85348445	1.7618984	1.5037528
5b	YALI0C09438g	weakly similar to sp|P50102 Saccharomyces cerevisiae Ubp8p deubiquinating enzyme, hypothetical start	GO:0016787, GO:0008233	GO:0051276, GO:0006464	GO:0005634, GO:0005634	1.0784756	1.3969918	1.5066216
5b	YALI0C09889g	similar to sp|P19145 Saccharomyces cerevisiae General amino-acid permease GAP1, hypothetical start	GO:0005215	GO:0006519, GO:0006810	GO:0005737, GO:0016023, GO:0016020, GO:0005886, GO:0005773	0.90873736	1.8739814	1.7029569
5b	YALI0C15290g	similar to sp|P38219 Saccharomyces cerevisiae YBR0309 OLA1 GTP-binding protein, hypothetical start	GO:0016787, GO:0003674	NA	GO:0005737, GO:0005739	1.0647925	1.6848552	1.7940212
5b	YALI0C15719g	no similarity, hypothetical start	NA	NA	NA	0.71647465	2.1030471	1.5067799
5b	YALI0C17061g	some similarities with sp|P31669 Xenopus laevis Poly [ADP-ribose] polymerase (EC 2.4.2.30), hypothetical start	NA	NA	NA	0.9772857	1.6685467	1.6306467
5b	YALI0C20265g	YlABC2	GO:0016787, GO:0005215	GO:0006810	GO:0016020	1.4319773	1.2833813	1.837773
5b	YALI0C21450g	similar to sp|P47085 Saccharomyces cerevisiae YJR008w, start by similarity	GO:0003674	NA	GO:0005737, GO:0005634, GO:0005634	1.2055835	1.4662597	1.7676984
5b	YALI0D00451g	weakly similar to KLLA0E14586g Kluyveromyces lactis IPF 2857.1, hypothetical start	NA	NA	NA	0.8026117	1.9408822	1.5577748
5b	YALI0D04829g	similar to sp|P53039 Saccharomyces cerevisiae YGR172c YIP1 Golgi membrane protein, start by similarity	GO:0003674	GO:0016044, GO:0006810, GO:0016050, GO:0016192	GO:0005794, GO:0005737, GO:0016023, GO:0012505, GO:0005783, GO:0016020, GO:0012505	0.9435606	1.8168406	1.7142992
5b	YALI0D05181g	some similarities to sp|P40075 Saccharomyces cerevisiae YER120w SCS2 required for inositol metabolism, hypothetical start	GO:0008289, GO:0005515, GO:0003674	GO:0016070, GO:0044255, GO:0006350, GO:0006810, GO:0006996, GO:0006629	GO:0005933, GO:0005737, GO:0012505, GO:0005783, GO:0016020, GO:0005634, GO:0030427, GO:0005575, GO:0005783	1.170338	1.6610613	1.9440031
5b	YALI0D08514g	similar to sp|P08456 Saccharomyces cerevisiae YER026c CHO1 CDP-diacylglycerol--serine O-phosphatidyltransferase, start by similarity	GO:0016740	GO:0044255, GO:0006629	GO:0005737, GO:0016020, GO:0005624, GO:0005740, GO:0005739, GO:0005783	1.1241821	1.394964	1.5681936
5b	YALI0D08558g	weakly similar to sp|P53954 Saccharomyces cerevisiae YNL048w ALG11 required for asparagine-linked glycosylation, start by similarity	GO:0016740	GO:0044262, GO:0044255, GO:0006464, GO:0005975, GO:0006629	GO:0005737, GO:0005783, GO:0016020, GO:0005783	0.8285416	1.7177464	1.4232242
5b	YALI0D12661g	weakly similar to sp|P00175 Saccharomyces cerevisiae YML054c CYB2 lactate dehydrogenase cytochrome b2, hypothetical start	GO:0016491	NA	GO:0005737, GO:0005740, GO:0005739	0.9019082	2.0048738	1.8082122
5b	YALI0D14982g	similar to tr|Q06102 Saccharomyces cerevisiae YPR107c YTH1 protein of the 3 processing complex, hypothetical start	GO:0003723	GO:0016070	GO:0005634, GO:0005634	1.0781356	1.7339803	1.869466
5b	YALI0D18249g	some similarities with tr|Q8WZS2 Neurospora crassa Dynactin (150 kDa dynein-associated polypeptide) ro-3, hypothetical start	NA	NA	NA	1.1061064	1.5736563	1.7406312
5b	YALI0D23265g	similar to sp|Q12697 Saccharomyces cerevisiae YOR291w similarity to cation translocating ATPases P16.2.f2.2, hypothetical start	GO:0003674	NA	GO:0005737, GO:0016020, GO:0005773, GO:0016020	1.0498339	1.8008437	1.8905869
5b	YALI0D23331g	weakly similar to sp|P40012 Saccharomyces cerevisiae YER014w HEM14, hypothetical start	GO:0016491	GO:0051186, GO:0046483	GO:0005737, GO:0016020, GO:0005740, GO:0005739, GO:0005739	1.3025695	1.2347776	1.6083835
5b	YALI0D25102g	weakly similar to tr|Q7RXQ1 Neurospora crassa NCU00157.1 hypothetical protein, start by similarity	NA	NA	NA	0.9595137	1.6871009	1.6187963
5b	YALI0D25696g	weakly similar to tr|O74508 Schizosaccharomyces pombe SPCC594.05c, hypothetical start	GO:0016740, GO:0005515	GO:0016070, GO:0006996, GO:0006350, GO:0006464	GO:0005634	0.93394184	1.5086128	1.4089566
5b	YALI0D25894g	similar to sp|P27882 Saccharomyces cerevisiae ERV1 protein, mitochondrial precursor (14 kDa regulatory protein), hypothetical start	GO:0016491	GO:0019725, GO:0007005, GO:0042221, GO:0006950, GO:0006810, GO:0006996	GO:0005737, GO:0005740, GO:0005739, GO:0005739	0.906908	1.6664994	1.5113615
5b	YALI0E01144g	similar to KLLA0B04246g Kluyveromyces lactis, possible transmembrane segment, hypothetical start	GO:0003674	GO:0019725, GO:0006996	GO:0005737, GO:0005740, GO:0016020, GO:0005739	1.0966219	1.5148332	1.6611992
5b	YALI0E01408g	weakly similar to tr|Q9HEL5 Neurospora crassa 12F11.110, putative Phosphoinositide phosphatase, hypothetical start	NA	NA	NA	1.2216429	1.3464746	1.6449112
5b	YALI0E03674g	similar to sp|P43535 Saccharomyces cerevisiae YFR009w GCN20 positive effector of GCN2P, start by similarity	GO:0016787	GO:0006412	GO:0005737, GO:0005840, GO:0005840	0.96723425	1.5130336	1.4634581
5b	YALI0E05027g	similar to sp|P38708 Saccharomyces cerevisiae Putative prolyl-tRNA synthetase YHR020W, hypothetical start	GO:0016874	GO:0016070, GO:0006519, GO:0051276, GO:0006412	GO:0005737, GO:0005840, GO:0005840	0.9261198	1.6385167	1.5174627
5b	YALI0E09845g	similar to sp|P22138 Saccharomyces cerevisiae YPR010c RPA135 DNA-directed RNA polymerase I, 135 KD subunit, hypothetical start	GO:0016779, GO:0016740	GO:0016070, GO:0006350, GO:0042254	GO:0005730, GO:0005634, GO:0005730	0.71270424	1.7025161	1.2133905
5b	YALI0E11517g	weakly similar to tr|Q8TFK5 Yarrowia lipolytica CWP1 Cell wall protein, start by similarity	GO:0005198	GO:0007047	GO:0005618	0.89195144	1.7735666	1.5819353
5b	YALI0E11561g	similar to sp|CAD70713 Yarrowia lipolytica lipase LIP4, hypothetical start	NA	NA	NA	0.7256094	2.127513	1.5437434
5b	YALI0E11869g	similar to sp|P13382 Saccharomyces cerevisiae YNL102w CDC17 DNA-directed DNA polymerase alpha, 180 KD subunit, hypothetical start	GO:0016779, GO:0016740	GO:0006259, GO:0006950	GO:0005694, GO:0005737, GO:0005739, GO:0005634, GO:0005739	0.8344461	1.5864797	1.3238318
5b	YALI0E12155g	weakly similar to tr|Q9Y7U5 Schizosaccharomyces pombe SPCC645.06C, TUS1 similarity to GDP-GTP exchange factors, hypothetical start	GO:0030234	GO:0007047, GO:0007165	GO:0005575	0.71599394	1.5258567	1.0925043
5b	YALI0E13552g	some similarities with KLLA0A10241g Kluyveromyces lactis, hypothetical start	NA	NA	NA	0.9244092	1.5194465	1.4045904
5b	YALI0E14234g	similar to sp|P32386 Saccharomyces cerevisiae YLL048c YBT1 yeast bile transporter, hypothetical start	GO:0016787, GO:0005215	GO:0006810	GO:0005737, GO:0005773, GO:0016020, GO:0005840, GO:0005739	1.0064704	1.7151592	1.726257
5b	YALI0E14322g	similar to sp|P32573 Saccharomyces cerevisiae YNL202w SPS19 peroxisomal 2, 4-dienoyl-CoA reductase, hypothetical start	GO:0016491, GO:0016740, GO:0003674	GO:0044255, GO:0030435, GO:0045333, GO:0006629, GO:0042221, GO:0006091	GO:0005737, GO:0005777, GO:0005783, GO:0005634, GO:0016020, GO:0005739, GO:0005575, GO:0005740, GO:0005840	1.1375811	1.5428925	1.7551653
5b	YALI0E19558g	weakly similar to sp|P25639 Saccharomyces cerevisiae YCR061w, hypothetical start	GO:0003674	NA	GO:0005737, GO:0005737	0.939521	1.5454687	1.4520004
5b	YALI0E22220g	similar to sp|P54837 Saccharomyces cerevisiae YML012w ERV25 component of the COPII-coated vesicles 25 Kda, start by similarity	GO:0003674	GO:0006810, GO:0016192	GO:0005737, GO:0016023, GO:0005794, GO:0016023	0.9407404	1.8656733	1.7551143
5b	YALI0E26367g	similar to sp|P21951 Saccharomyces cerevisiae YNL262w POL2 DNA-directed DNA polymerase epsilon, catalytic subunit A, hypothetical start	GO:0003677, GO:0016779, GO:0016740	GO:0006259, GO:0016070, GO:0007049, GO:0051276, GO:0007059, GO:0006950, GO:0006350, GO:0006996	GO:0005694, GO:0005634, GO:0005694	0.9531804	2.0697389	1.9728343
5b	YALI0E29506g	similar to sp|P42945 Saccharomyces cerevisiae YJL109c weak similarity to ATPase DRS2P, start by similarity	GO:0003723	GO:0016070, GO:0042254, GO:0006350, GO:0006996	GO:0005694, GO:0005737, GO:0005739, GO:0005730, GO:0005634, GO:0005730	1.3703423	1.2973764	1.7778497
5b	YALI0E29909g	weakly similar to sp|P32767 Saccharomyces cerevisiae PDR6 Pleiotropic drug resistance regulatory protein 6, hypothetical start	GO:0005215, GO:0005515	GO:0006810, GO:0042221	GO:0005737, GO:0012505, GO:0016020, GO:0005634, GO:0012505	0.7361325	1.9443827	1.4313233
5b	YALI0F01210g	similar to CA2873|CaAQY1 Candida albicans CaAQY1, putative plasma membrane and water channel protein, start by similarity	GO:0005215, GO:0003674	GO:0030435, GO:0006810	GO:0005737, GO:0005575, GO:0005783, GO:0005886, GO:0016020, GO:0012505	0.79382855	1.6169665	1.2835941
5b	YALI0F05720g	no similarity, hypothetical start	NA	NA	NA	0.8591396	1.8238426	1.5669354
5b	YALI0F06094g	no similarity, hypothetical start	NA	NA	NA	0.842605	1.559687	3142-01-01
5b	YALI0F08415g	similar to wi|NCU00678.1 Neurospora crassa and sp|Q04792 Saccharomyces cerevisiae YMR250w, start by similarity	GO:0016829, GO:0005515	GO:0006519, GO:0042221, GO:0006950	GO:0005737, GO:0005737	0.9769981	1.6621991	1.6239655
5b	YALI0F09383g	similar to sp|P20436 Saccharomyces cerevisiae DNA-directed RNA polymerases I, II, and III 14.5 kDa polypeptide (EC 2.7.7.6) (ABC14.4), hypothetical start	GO:0016779, GO:0016740	GO:0016070, GO:0006350	GO:0005730, GO:0005634, GO:0005730	0.96787465	1.7558293	1.6994227
5b	YALI0F09405g	highly similar to sp|P23968 Saccharomyces cerevisiae YHR026w PPA1 H+-ATPase, hypothetical start	GO:0016787, GO:0005215	GO:0019725, GO:0006996, GO:0042221	GO:0005737, GO:0016020, GO:0005773, GO:0016020	1.0997016	1.8629781	2.0487201
5b	YALI0F11473g	highly similar to sp|P39076 Saccharomyces cerevisiae YIL142w CCT2 chaperonin of the TCP1 ring complex, start by similarity	GO:0005515	GO:0006457, GO:0007010	GO:0005737, GO:0005856	0.94835705	1.5939126	1.5115983
5b	YALI0F11891g	weakly similar to sp|P43613 Saccharomyces cerevisiae YFR041c and DEHA0G20449g Debaryomyces hansenii, hypothetical start	GO:0003674	GO:0006457, GO:0006259, GO:0006996	GO:0005737, GO:0005783, GO:0005783	0.9554182	1.8962551	1.8117168
5b	YALI0F12991g	some similarities with sp|P32902 Saccharomyces cerevisiae YHL004w MRP4 ribosomal protein of the small subunit, mitochondrial, hypothetical start	GO:0003723, GO:0005198	GO:0007005, GO:0006412	GO:0005737, GO:0005739, GO:0005840, GO:0005739	0.87666804	1.6438205	1.4410849
5b	YALI0F13849g	no similarity, hypothetical start	NA	NA	NA	0.7410871	2.2237856	1.6480188
5b	YALI0F18942g	similar to sp|P38249 Saccharomyces cerevisiae YBR079c RPG1 translation initiation factor eIF3 (p110 subunit), start by similarity	GO:0045182	GO:0006412	GO:0005737, , GO:0005840	1.1822948	1.4025602	1.6582397
5b	YALI0F20570g	similar to sp|P36051 Saccharomyces cerevisiae YKL165c MCD4 sporulation protein, start by similarity	GO:0016740	GO:0044255, GO:0006464, GO:0006810, GO:0006629	GO:0005618, GO:0005737, GO:0005783, GO:0005773, GO:0005773	0.8854051	1.8646277	1.650951
5b	YALI0F21769g	similar to sp|P36000 Saccharomyces cerevisiae YKL135c APL2 AP-1 complex subunit, beta1-adaptin, start by similarity	GO:0005515	GO:0006810, GO:0016192	GO:0005794, GO:0005737, GO:0016023, GO:0012505, GO:0016020, GO:0016023	0.645632	2.0589635	1.3293328
5b	YALI0F22627g	weakly similar to tr|Q8LF53 Arabidopsis thaliana Hypothetical protein, hypothetical start	NA	NA	NA	1.2574613	1.2064986	1.5171254
5b	YALI0F23793g	similar to sp|Q04458 Saccharomyces cerevisiae YMR110c, start by similarity	GO:0016491	NA	GO:0005737, GO:0016020, GO:0005740, GO:0005739, GO:0005794, GO:0012505, GO:0005739	1.1338577	1.4546423	1.6493574
5b	YALI0F30811g	similar to sp|Q04212 Saccharomyces cerevisiae YMR041c unknown function, start by similarity	GO:0016491	GO:0046483, GO:0006766	GO:0005575, GO:0005575	0.87914556	1.610135	1.415543
5c	YALI0A02651g	similar to sp|P19968 Neurospora crassa NADH-ubiquinone oxidoreductase 21.3 kDa subunit (EC 1.6.5.3) (EC 1.6.99.3), identified start	NA	NA	NA	1.1451877	1.7469395	2.0005736
5c	YALI0A16511g	no similarity, hypothetical start	NA	NA	NA	1.1505004	1.5712768	1.8077546
5c	YALI0A17020g	no similarity, hypothetical start	NA	NA	NA	1.2154876	1.2870933	1.5644459
5c	YALI0A19228g	similar to tr|Q9P7F3 Schizosaccharomyces pombe Ammonium transporter, hypothetical start	NA	NA	NA	1.3993502	1.6010555	2.2404373
5c	YALI0B01166g	weakly similar to sp|P38308 Saccharomyces cerevisiae YBR203w, hypothetical start	GO:0003674	GO:0023046, GO:0007165	GO:0005737, GO:0005739, GO:0005739	1.1236258	1.6059985	1.8045412
5c	YALI0B01694g	similar to sp|Q06567 Saccharomyces cerevisiae Hypothetical 65.9 kDa protein in SSP120-HAP1 intergenic region, hypothetical start	GO:0003674	NA	GO:0005737, GO:0005739, GO:0005739	1.2153175	1.6229239	1.9723676
5c	YALI0B02662g	no similarity, hypothetical start	NA	NA	NA	1.851218	0.9770078	1.8086544
5c	YALI0B03366g	similar to sp|P14306 Saccharomyces cerevisiae DKA1 protein, hypothetical start	GO:0030234, GO:0008289	GO:0023046	GO:0005737, GO:0016020, GO:0005773, GO:0016020	1.1779305	1.3095078	1.5425091
5c	YALI0B11352g	similar to sp|P24384 Saccharomyces cerevisiae YER013w PRP22 pre-mRNA splicing factor, start by similarity	GO:0004386, GO:0016787, GO:0003723	GO:0016070	GO:0005634, GO:0005634	0.9566763	1.8093632	1.7309749
5c	YALI0B13640g	tr|P78978 Yarrowia lipolytica RIM101 protein, required for ambient pH signalling, mating and meiosis, identified start	GO:0030528	GO:0016070, , GO:0007126, GO:0006350, GO:0030435, GO:0007047	GO:0005634	1.1945227	1.358049	1.6222204
5c	YALI0B17050g	weakly similar to tr|Q947G8 Lycopersicon esculentum GOLS-1 Galactinol synthase (EC 2.4.1.123), hypothetical start	NA	NA	NA	1.1949353	1.4963623	1.7880561
5c	YALI0B22836g	some similarities with tr|Q9P7H5 Schizosaccharomyces pombe Hypothetical 19.8 kDa protein, hypothetical start	NA	NA	NA	0.84155214	1.8026533	1.5170268
5c	YALI0C04301g	some similarities with tr|AAH44201 Danio rerio, start by similarity	NA	NA	NA	1.0046755	2.022892	2.03235
5c	YALI0C04587g	similar to sp|Q10156 Schizosaccharomyces pombe Protein kinase lkh1 (EC 2.7.1.37) (EC 2.7.1.112), hypothetical start	GO:0016740, GO:0004672	GO:0006464	GO:0005575	1.3212627	1.2211769	1.6134955
5c	YALI0C05709g	weakly similar to sp|P18544 Saccharomyces cerevisiae YOL140w ARG8 acetylornithine aminotransferase, hypothetical	GO:0016740	GO:0006519, GO:0006766, GO:0051186, GO:0046483	GO:0005737, GO:0005739, GO:0005737	1.4740599	1.6781118	2.4736373
5c	YALI0C05951g	similar to tr|Q12618 Ajellomyces capsulata Delta-9 fatty acid desaturase (EC 1.14.99.5) (Acyl-CoA desaturase) (Stearoyl-CoA desaturase) (Delta(9)-desaturase), start by similarity	GO:0016491	GO:0006996, GO:0006629	GO:0005737, GO:0016020, GO:0012505, GO:0005783	0.87166923	1.6501778	1.4384092
5c	YALI0C08140g	no similarity, hypothetical start	NA	NA	NA	1.26875	1.605506	2.0369854
5c	YALI0C12639g	similar to sp|P01129 Schizosaccharomyces pombe Start control protein cdc10, start by similarity	GO:0005515, GO:0030528	GO:0016070, GO:0007126, GO:0006350, GO:0007049	GO:0005737, GO:0005634	0.9166999	1.5332083	1.405492
5c	YALI0C20053g	similar to sp|P37020 Saccharomyces cerevisiae YJR040w GEF1voltage-gated chloride channel protein, hypothetical start	GO:0005215	GO:0019725	GO:0005794, GO:0005737, GO:0005783, GO:0016020, GO:0005886, GO:0005773	1.2536628	1.7855386	2.2384632
5c	YALI0C20691g	similar to sp|P09230 Yarrowia lipolytica Alkaline extracellular protease precursor, hypothetical start	NA	NA	NA	0.96698344	1.6088954	1.5557753
5c	YALI0C22165g	similar to sp|P53199 Saccharomyces cerevisiae YGL001c ERG26 C-3 sterol dehydrogenase (C-4 decarboxylase), start by similarity	GO:0016491	GO:0006629	GO:0005737, GO:0012505, GO:0005783, GO:0016020, GO:0005783	0.84427655	1.5594395	1.3165983
5c	YALI0D06655g	no similarity, hypothetical start	NA	NA	NA	1.2498391	1.5525724	1.9404656
5c	YALI0D06974g	similar to sp|Q05584 Saccharomyces cerevisiae YDR272w GLO2 glyoxalase II (hydroxyacylglutathione hydrolase), start by similarity	GO:0016787	GO:0044262, GO:0042221, GO:0005975	GO:0005737, GO:0005737	1.6407508	0.7831533	1.2849593
5c	YALI0D07128g	similar to sp|P36017 Saccharomyces cerevisiae YOR089c VPS21 GTP-binding protein, start by similarity	GO:0016787	GO:0016044, GO:0006810, GO:0007033, GO:0016192	GO:0005737, GO:0016020, GO:0005740, GO:0005739, GO:0005739	1.0982376	1.4679586	1.6121672
5c	YALI0D07854g	no similarity, hypothetical start	NA	NA	NA	1.2170718	1.4315289	1.7422734
5c	YALI0D13046g	similar to sp|P43558 Saccharomyces cerevisiae YFL044c and tr|O13974 Schizosaccharomyces pombe Hypothetical zinc finger protein, start by similarity	GO:0016787, GO:0008233	GO:0006464, GO:0006350	GO:0005737, GO:0005634, GO:0005634	1.5302464	0.98677367	1.5100068
5c	YALI0D16137g	similar to sp|P50276 Saccharomyces cerevisiae YGR055w MUP1 high affinity methionine permease, start by similarity	GO:0005215	GO:0006810	GO:0016020, GO:0005886, GO:0005886	1.0845526	1.4351861	1.556535
5c	YALI0D22572g	similar to sp|O14164 Schizosaccharomyces pombe Probable eukaryotic translation initiation factor 3 93 kDa subunit (eIF3 p93), hypothetical start	GO:0045182	GO:0042254, GO:0006412	GO:0005737	0.9577363	1.6805172	1.6094924
5c	YALI0D22638g	similar to DEHA0A10406g Debaryomyces hansenii IPF 7102.1, hypothetical start	GO:0003674	NA	GO:0005783	1.617073	1.3161424	2.1282985
5c	YALI0E00264g	similar to sp|P46367 Saccharomyces cerevisiae YOR374w ALD4 aldehyde dehydrogenase, mitochondrial, possible transmembrane segment, hypothetical start	GO:0016491	GO:0051186	GO:0005737, GO:0005739, GO:0005739	0.73746526	1.8996018	1.4008904
5c	YALI0E03014g	weakly similar to tr|Q04410 Saccharomyces cerevisiae YDR517w GRH1 Yeast (GR)ASP65 (H)omologue, hypothetical start	GO:0003674	GO:0006810, GO:0016192, GO:0006996, GO:0007049	GO:0005794, GO:0005737, GO:0016023, GO:0012505, GO:0016020, GO:0016023	1.0304742	1.7108327	1.7629688
5c	YALI0E04114g	weakly similar to sp|Q03162 Saccharomyces cerevisiae YMR100w MUB1 involved in budding, hypothetical start	GO:0003674	GO:0007114, GO:0006464	GO:0005575, GO:0005575	1.3147235	1.2945691	1.7020005
5c	YALI0E10219g	similar to sp|P19145 Saccharomyces cerevisiae YKR039w GAP1 general amino acid permease, hypothetical start	GO:0005215, GO:0003674	GO:0006519, GO:0006810, GO:0006996, GO:0006950, GO:0006629, GO:0006259, GO:0042221	GO:0005737, GO:0016023, GO:0016020, GO:0005886, GO:0005773, GO:0005794, GO:0005783, GO:0005739, GO:0012505, GO:0005886	1.2181509	1.3497074	1.6441472
5c	YALI0E17435g	no similarity, hypothetical start	NA	NA	NA	1.1371914	1.4845715	1.6882418
5c	YALI0E21824g	weakly similar to sp|P32609 Saccharomyces cerevisiae YDR323c PEP7 vacuolar segregation protein, hypothetical start	GO:0008289	GO:0016044, GO:0006810, GO:0007033, GO:0016050, GO:0016192	GO:0005737, GO:0016020, GO:0016020	1.0418705	1.9512312	2.0329301
5c	YALI0E25201g	similar to sp|P53049 Saccharomyces cerevisiae YGR281w YOR1 ATP-binding cassette transporter protein, hypothetical start	GO:0016787, GO:0005215	GO:0042221, GO:0006810	GO:0016020, GO:0005624, GO:0005886	1.9434478	0.8887417	1.727223
5c	YALI0E26235g	similar to sp|P53044 Saccharomyces cerevisiae YGR048w UFD1 ubiquitin fusion degradation protein, start by similarity	GO:0005515	GO:0044257, GO:0006810, GO:0016070, GO:0030163	GO:0005737, GO:0012505, GO:0005783, GO:0016020, GO:0005783	1.5041736	0.82510144	1.2410958
5c	YALI0E26917g	no similarity, hypothetical start	NA	NA	NA	0.9759775	1.6943362	1.653634
5c	YALI0E27203g	similar to sp|P41948 Saccharomyces cerevisiae YNL142w MEP2, hypothetical start	GO:0005215	GO:0007124, GO:0006810	GO:0016020, GO:0005886, GO:0005886	1.5286674	1.0593246	1.6193551
5c	YALI0E33539g	similar to sp|P53616 Saccharomyces cerevisiae YNL066w SUN4, start by similarity	GO:0016787, GO:0003674	GO:0007005, GO:0006996, GO:0016070, GO:0007010, GO:0006350	GO:0005618, GO:0005737, GO:0005739, GO:0005575, GO:0005740, GO:0016020, GO:0005739	0.7741551	1.6427304	1.271728
5c	YALI0E34815g	some similarities with uniprot|Q8X0B7 Neurospora crassa Related to phosphatidic acid-preferring phospholipase A1, hypothetical start	NA	NA	NA	1.604537	0.8022857	1.2872971
5c	YALI0F00528g	no similarity, hypothetical start	NA	NA	NA	1.2433728	1.4319857	1.7804922
5c	YALI0F01859g	some similarities with wi|NCU02569.1 Neurospora crassa NCU02569.1 hypothetical protein, hypothetical start	GO:0016874	GO:0030163	GO:0005737, GO:0016020, GO:0012505, GO:0005783	1.0735002	1.8596965	1.9963846
5c	YALI0F09009g	no similarity, hypothetical start	NA	NA	NA	1.8521016	1.1125265	2.060512
5c	YALI0F15829g	similar to tr|Q08444 Saccharomyces cerevisiae YOR056c, start by similarity	GO:0003723, GO:0016787, GO:0005515	GO:0016070, GO:0070271, GO:0042254, GO:0006996	GO:0005737, GO:0005634, GO:0005634	0.96724313	1.6671573	1.6125464
5c	YALI0F20526g	weakly similar to sp|Q02455 Saccharomyces cerevisiae YKR095w MLP1 myosin-like protein, hypothetical start	NA	GO:0016070, GO:0051276, GO:0006350, GO:0006810	GO:0005737, GO:0005856, GO:0012505, GO:0005815, GO:0005634, GO:0016020, GO:0005739, GO:0012505	1.0370268	1.5030881	1.5587428
5c	YALI0F22759g	weakly similar to ca|CA5787|IPF1136 Candida albicans unknown function, hypothetical start	GO:0003723	GO:0016070, GO:0006996, GO:0042254	GO:0005634, GO:0005694, GO:0005730	1.1274781	1.4077771	1.587238
5c	YALI0F25861g	weakly similar to sp|Q03465 Saccharomyces cerevisiae YDL020c SON1 26S proteasome subunit, hypothetical start	GO:0003677, GO:0030528	GO:0006259, GO:0007049, GO:0042221, GO:0006950, GO:0006350, GO:0006996, GO:0030163	GO:0005634	1.5898131	1.2849369	2.0428095
5c	YALI0F26565g	some similarities with DEHA-IPF6705 Debaryomyces hansenii, hypothetical start	NA	NA	NA	0.9454963	1.5407968	1.4568177
5d	YALI0A02068g	similar to sp|P38629 Saccharomyces cerevisiae YNL290w RFC3 DNA replication factor C, 40 kDa subunit, start by similarity	GO:0003677, GO:0016787	GO:0006259, GO:0007049, GO:0051276, GO:0007059, GO:0006950, GO:0006996	GO:0005694, GO:0005634, GO:0005694	1.0431051	1.7792209	1.8559146
5d	YALI0A05137g	similar to gi|13129172|sgd|S0007611 Saccharomyces cerevisiae YJL062wa, start by similarity	GO:0003674	NA	GO:0005737, GO:0005739, GO:0005739	1.0862312	2.1607096	2.3470302
5d	YALI0A08800g	weakly similar to sp|Q12303 Saccharomyces cerevisiae YLR121c YPS3 GPI-anchored aspartyl protease 3 (yapsin 3), start by similarity	GO:0016787, GO:0008233, GO:0005198	GO:0031505	GO:0016020, GO:0005886	0.9199845	1.6291039	1.4987504
5d	YALI0A12111g	some similarities with sp|P39083 Saccharomyces cerevisiae YOR127w RGA1 RHO-type GTPase-activating protein for CDC42P, hypothetical start	GO:0030234	GO:0007114, GO:0000746, GO:0007010, GO:0007124, GO:0042221, GO:0023046	GO:0005938, GO:0005933, GO:0005737, GO:0005856, GO:0030427	1.3059548	1.9538485	2.5516376
5d	YALI0A12265g	no similarity, hypothetical start	NA	NA	NA	1.055507	1.6411679	1.7322642
5d	YALI0A13607g	no similarity, hypothetical start	NA	NA	NA	1.0368423	2.211149	2.2926128
5d	YALI0A18524g	no similarity, hypothetical start	NA	NA	NA	0.8438221	2.107872	1.778669
5d	YALI0B00440g	no similarity, hypothetical start	NA	NA	NA	1.325663	2.8251438	3.7451882
5d	YALI0B04466g	weakly similar to DEHA0D10956g Debaryomyces hansenii IPF 1267.1, start by similarity	GO:0003674	NA	GO:0005856, GO:0005634, GO:0005694	0.95116943	2.141814	2.0372279
5d	YALI0B04994g	no similarity, hypothetical start	NA	NA	NA	0.9602124	2.3840122	2.289158
5d	YALI0B09647g	similar to sp|P07275 Saccharomyces cerevisiae Delta-1-pyrroline-5-carboxylate dehydrogenase, mitochondrial precursor (EC 1.5.1.12) (P5C dehydrogenase), hypothetical start	GO:0016491	GO:0006519, GO:0046483	GO:0005737, GO:0005739, GO:0005739	0.9502513	1.9470263	1.8501642
5d	YALI0B14443g	some similarities with tr|Q9C2J9 Neurospora crassa 3H10.130 Related to regulator protein rum1, hypothetical start	GO:0016491	GO:0006996, GO:0006464	GO:0005737, GO:0005634	1.0023646	1.8017883	1.806049
5d	YALI0B15422g	no similarity, hypothetical start	NA	NA	NA	0.9097168	2.1728172	1.9766483
5d	YALI0B16522g	similar to sp|P19145 Saccharomyces cerevisiae YKR039w GAP1 general amino acid permease, hypothetical start	GO:0005215, GO:0003674	GO:0006519, GO:0006810, GO:0006996, GO:0006950, GO:0006629, GO:0006259, GO:0042221	GO:0005737, GO:0016023, GO:0016020, GO:0005886, GO:0005773, GO:0005794, GO:0005783, GO:0005739, GO:0012505, GO:0005886	0.94276255	1.6687516	1.5732366
5d	YALI0B16632g	no similarity, hypothetical start	NA	NA	NA	1.0446255	1.508036	1.575333
5d	YALI0B17314g	similar to sp|P32453 Saccharomyces cerevisiae YNL315c ATP11 F1F0-ATPase complex assembly protein singleton, start by similarity	GO:0005515	GO:0007005, GO:0070271, GO:0006996	GO:0005737, GO:0005739, GO:0005739	0.99763113	2.069294	2.064392
5d	YALI0B19030g	similar to CA5047|IPF4504 Candida albicans unknown function, hypothetical start	NA	NA	NA	1.782509	1.556204	2.7739477
5d	YALI0B20724g	similar to sp|Q10178 Schizosaccharomyces pombe U2 snRNP component prp10, hypothetical start	GO:0003723	GO:0016070	GO:0005634	1.1261392	1.7006646	1.915185
5d	YALI0B22440g	similar to tr|Q9SK84 Arabidopsis thaliana Putative phospho-2-dehydro-3-deoxyheptonate aldolase 1, start by similarity	NA	NA	NA	0.9034611	2.168922	1.9595366
5d	YALI0C03267g	similar to tr|Q6CGW7 Yarrowia lipolytica YALI0A15466g, start by similarity	NA	NA	NA	1.2076923	1.6669165	2.013122
5d	YALI0C03564g	no similarity, hypothetical start	NA	NA	NA	1.1689646	2.1171043	2.47482
5d	YALI0C03828g	similar to sp|P38737 Saccharomyces cerevisiae YHL030w ECM29 involved in cell wall biogenesis and architecture , hypothetical start	GO:0005515	GO:0030163	GO:0005737, GO:0005634, , GO:0005634	1.4669889	1.8093576	2.6543076
5d	YALI0C07282g	no similarity, hypothetical start	NA	NA	NA	1.0189451	1.9684458	2.0057383
5d	YALI0C08283g	weakly similar to tr|Q9Y776 Candida tropicalis Secreted aspartic protease 4, hypothetical start	NA	NA	NA	1.052395	2.2025242	2.3179255
5d	YALI0C14234g	some similarities with sp|P38739 Saccharomyces cerevisiae YHL028w WSC4 Cell wall integrity and stress response component, hypothetical start	GO:0004871	GO:0006950, GO:0006810	GO:0005737, GO:0012505, GO:0005783, GO:0016020, GO:0005624, GO:0005783	1.1966867	1.481656	1.773078
5d	YALI0C18183g	highly similar to DEHA0G23144g Debaryomyces hansenii IPF 4906.1, hypothetical start	NA	NA	NA	0.986056	1.6698385	1.6465544
5d	YALI0C18997g	weakly similar to sp|P38687 Saccharomyces cerevisiae YPL243w SRP68 signal recognition particle protein, start by similarity	NA	GO:0070271, GO:0006810	GO:0005737, GO:0005737	1.1402373	1.4328306	1.633767
5d	YALI0C19151g	weakly similar to sp|P39113 Saccharomyces cerevisiae YMR280c CAT8 transcription factor involved in gluconeogenesis P2.187.f2.1, hypothetical start	GO:0003677, GO:0030528	GO:0016070, GO:0044262, GO:0006350, GO:0005975	GO:0005634, GO:0005634	1.1603628	1.7133273	1.9880812
5d	YALI0C21428g	no similarity, hypothetical start	NA	NA	NA	1.0212516	1.635175	1.6699251
5d	YALI0C21780g	weakly similar to sp|P87108 Saccharomyces cerevisiae YHR005ca Mitochondrial import inner membrane translocase subunit TIM10 (Mitochondrial intermembrane protein MRS11), hypothetical start	GO:0005515, GO:0005215	GO:0016044, GO:0007005, GO:0006810, GO:0006996	GO:0005737, GO:0016020, GO:0005740, GO:0005739, GO:0005739	0.9791421	1.9022282	1.8625518
5d	YALI0D03597g	weakly similar to tr|Q9C2R0 Neurospora crassa Hypothetical 34.4 kDa protein, hypothetical start	NA	NA	NA	1.1760858	1.7649356	2.0757158
5d	YALI0D03960g	similar to tr|O74974 Schizosaccharomyces pombe Hypothetical 75.7 kDa protein, hypothetical start	GO:0004386	NA	GO:0005634, GO:0005730	0.9548552	1.6905514	1.6142318
5d	YALI0D10791g	weakly similar to sp|Q10446 Schizosaccharomyces pombe Hypothetical protein C12B10.13 in chromosome I, hypothetical start	GO:0003674	GO:0005975, GO:0007049	GO:0005737, GO:0005634	1.279203	1.5920961	2.0366142
5d	YALI0D13266g	no similarity, hypothetical start	NA	NA	NA	1.1168616	1.9177763	2.1418908
5d	YALI0D19008g	similar to DEHA0E06105g Debaryomyces hansenii IPF 5370.1, hypothetical start	GO:0005215	GO:0019725	GO:0005737, GO:0005794, GO:0016020, GO:0012505	1.110008	1.8307066	2.032099
5d	YALI0D22352g	highly similar to sp|P22202 Saccharomyces cerevisiae YER103w SSA4 heat shock protein of HSP70 family, cytosolic, start by similarity	GO:0016787, GO:0005515	GO:0006457, GO:0006950, GO:0006810, GO:0006996, GO:0006412	GO:0005737, GO:0005634, GO:0005773, GO:0005618, GO:0016020, GO:0005739	0.72568446	2.143944	1.5558269
5d	YALI0D26301g	similar to sp|P38902 Saccharomyces cerevisiae DNA-directed RNA polymerase II 13.6 kDa polypeptide (EC 2.7.7.6) (B13.6), hypothetical start	GO:0016779, GO:0016740	GO:0016070, GO:0006350	GO:0005634, GO:0005634	0.8907584	2.3952944	2.1336286
5d	YALI0E04202g	similar to tr|Q96U86 Neurospora crassa B13A5.050, putative arginase family member, hypothetical start	NA	NA	NA	1.1862695	1.5749776	1.868348
5d	YALI0E05555g	some similarities with tr|O74262 Neurospora crassa SRE Siderophore regulation protein, hypothetical start	NA	NA	NA	1.31403	1.7991018	2.3640738
5d	YALI0E11627g	similar to sp|P28868 Candida albicans GPA1 Guanine nucleotide-binding protein alpha subunit, hypothetical start	GO:0016787	GO:0042221, GO:0000746, GO:0007165	GO:0005737, GO:0016020, GO:0005886	1.2928301	1.658926	2.1447093
5d	YALI0E12309g	no similarity, hypothetical start	NA	NA	NA	1.0441935	1.8797343	1.9628063
5d	YALI0E22396g	highly similar to tr|Q6C166 Yarrowia lipolytica YALI0F18832g, start by similarity	NA	NA	NA	1.0243992	2.1489375	2.20137
5d	YALI0E23826g	no similarity, hypothetical start	NA	NA	NA	1.1838644	1.6993681	2.0118213
5d	YALI0E28600g	weakly similar to sp|P39707 Saccharomyces cerevisiae YAR008w FUN4 tRNA splicing endonuclease gamma subunit, hypothetical start	GO:0016787	GO:0016070	GO:0005737, GO:0016020, GO:0005740, GO:0005739, GO:0005634, GO:0012505, GO:0005739	1.0240215	2.0478146	2.0970063
5d	YALI0E28875g	similar to sp|P09230 Yarrowia lipolytica XPR2 Alkaline extracellular protease precursor (EC 3.4.21.-) (AEP), hypothetical start	NA	NA	NA	1.1537346	2.701963	3.117348
5d	YALI0E35200g	similar to sp|P39709 Saccharomyces cerevisiae YAL067c SEO1 suppressor of sulfoxyde ethionine resistance, hypothetical start	GO:0005215	GO:0006810	GO:0016020	1.0159732	1.8744838	1.9044253
5d	YALI0F09537g	no similarity, possibly noncoding, hypothetical start	NA	NA	NA	1.149465	2.0013118	2.300438
5d	YALI0F20504g	similar to sp|P00431 Saccharomyces cerevisiae YKR066c CCP1 cytochrome-c peroxidase precursor, hypothetical start	GO:0016491	GO:0042221, GO:0006950	GO:0005737, GO:0005740, GO:0005739, GO:0005739	1.1401495	2.5016758	2.8522844
5d	YALI0F20658g	similar to sp|Q06706 Saccharomyces cerevisiae YLR384c IKI3 confers sensitivity to killer toxin, hypothetical start	GO:0003674	GO:0016070, GO:0006350	GO:0005737, GO:0005634, , GO:0005634	0.9709088	3.0358133	2.947498
5d	YALI0F25333g	similar to sp|P27614 Saccharomyces cerevisiae YJL172w CPS1 Gly-X carboxypeptidase YSCS precursor, hypothetical start	GO:0016787, GO:0008233	NA	GO:0005737, GO:0005773, GO:0005773	0.9115632	2.447773	2.2312999
5d	YALI0F26895g	no similarity, hypothetical start	NA	NA	NA	1.0963602	2.4471793	2.68299
5d	YALI0F28589g	weakly similar to tr|Q8XU27 Ralstonia solanacearum hypothetical protein RSc3367 and tr|Q89QU4 Bradyrhizobium japonicum Blr3030 protein, hypothetical start	NA	NA	NA	1.1611903	1.4035316	1.6297673
a according to the Genolevure database (http://www.genolevures.org/)
Genes were identified as differentially expressed in cases of significant detection, with a false discovery rate lower than 1 x 10-5 and an absolute fold change between two groups of more than 1.5.
